# Supplementary material for: Toward Predictive Models of Biased Agonists of the Mu Opioid Receptor
Source: Biochemistry. 2025 Apr 10;64(9):1943–9. doi: 10.1021/acs.biochem.4c00885 (PMC12060265; doi:10.1021/acs.biochem.4c00885)
Supplement: Supplementary file 1 — bi4c00885_si_002.xlsx [file bi4c00885_si_002.xlsx]

## Sheet: data
ID	DOI	Molecule	BiasDB	RacemicMixture	SMILES	Reference Ligand	Ensayo Binding	Ensayo cAMP	Ensayo Barr	EC50_GTPgS	SEM_GTPgS	Em_GTPgS	SEMEm_GTPgS	EC50_cAMP	SEMEC50_cAMP	Em_cAMP	EmSEM_cAMP	EC50_Barr2	SEMEC50_Barr2	Em_Barr2	EmSEM_Barr2
ID001	2018Kennedy_JMedChem	DAMGO	0	0	C[C@H](C(=O)NCC(=O)N(C)[C@@H](CC1=CC=CC=C1)C(=O)NCCO)NC(=O)[C@H](CC2=CC=C(C=C2)O)N	DAMGO	GTPgS	FRET-cAMP-HiRange	PathHunter	33	1	100		5.2	0.6	100		220	8.3	100
ID002	2017Schmid_Cell	Schmid_SR17018	1	0	O=c1[nH]c2cc(Cl)c(Cl)cc2n1C1CCN(Cc2ccc(Cl)cc2)CC1	DAMGO	GTPgS	FRET-cAMP-HiRange	PathHunter	97	13	75	4	76	11	105	3	10000		10	6
ID003	2017Schmid_Cell	Schmid_SR14968	1	1	CC(c1ccc(Br)cc1)N1CCC(n2c(=O)[nH]c3cc(Cl)c(Cl)cc32)CC1	DAMGO	GTPgS	FRET-cAMP-HiRange	PathHunter	8.9	3.8	92	1	7.2	0.75	100	2	2438	710	64	5
ID004	2017Schmid_Cell	Schmid_SR14969	1	1	CC(c1ccc(Cl)cc1F)N1CCC(n2c(=O)[nH]c3cc(Cl)c(Cl)cc32)CC1	DAMGO	GTPgS	FRET-cAMP-HiRange	PathHunter	28	7.7	88	2	14	2.7	103	1	2949	789	81	6
ID005	2017Schmid_Cell	Schmid_SR15098	1	0	O=c1[nH]c2cc(Cl)c(Cl)cc2n1C1CCN(Cc2ccc(Cl)cc2F)CC1	DAMGO	GTPgS	FRET-cAMP-HiRange	PathHunter	179	24	68	4	110	13	103	1	10000		12	5
ID006	2017Schmid_Cell	Schmid_SR20437	0	0	O=c1[nH]c2cc(Cl)c(Cl)cc2n1C1CCN(Cc2ccccc2)CC1	DAMGO	GTPgS	FRET-cAMP-HiRange	PathHunter	171	24	60	5					1092	273	24	3.6
ID007	2018Kennedy_JMedChem	Kennedy_1	0	0	O=C1NC2=C(C=CC=C2)N1C3CCN(CC4=CC=CC=C4)CC3	DAMGO	GTPgS		PathHunter	2183	290	78	3					8255	1676	40	2
ID008	2018Kennedy_JMedChem	Kennedy_2	0	0	O=C1NC2=C(C=CC=C2)N1C3CCN(CC4=C(Cl)C=CC=C4)CC3	DAMGO	GTPgS		PathHunter	200	19	92	2					4487	606	96	9
ID009	2018Kennedy_JMedChem	Kennedy_3	0	0	O=C1NC2=C(C=CC=C2)N1C3CCN(CC4=CC(Cl)=CC=C4)CC3	DAMGO	GTPgS		PathHunter	1354	195	71	1					10000		10	0.4
ID010	2018Kennedy_JMedChem	Kennedy_4	0	0	O=C1NC2=C(C=CC=C2)N1C3CCN(CC4=CC=C(Cl)C=C4)CC3	DAMGO	GTPgS	FRET-cAMP-HiRange	PathHunter	551	58	68	4					7656	1469	67	10
ID011	2018Kennedy_JMedChem	Kennedy_5	0	0	O=C1NC2=C(C=CC=C2)N1C3CCN(CC4=CC=C(C)C=C4)CC3	DAMGO	GTPgS		PathHunter	433	47	86	2					2400	497	63	3
ID012	2018Kennedy_JMedChem	Kennedy_6	0	0	O=C1NC2=C(C=CC=C2)N1C3CCN(CC4=CC=C(Br)C=C4)CC3	DAMGO	GTPgS		PathHunter	367	37	76	4					6611	1076	77	6
ID013	2018Kennedy_JMedChem	Kennedy_7	0	0	O=C1NC2=C(C=CC=C2)N1C3CCN(CC4=CC=C(OC)C=C4)CC3	DAMGO	GTPgS		PathHunter	591	49	88	3					2254	303	41	3
ID014	2018Kennedy_JMedChem	Kennedy_8	0	0	O=C1NC2=C(C=CC=C2)N1C3CCN(CC4=CC=C(NC(C)=O)C=C4)CC3	DAMGO	GTPgS		PathHunter	760	75	89	6					3435	889	29	3
ID015	2018Kennedy_JMedChem	Kennedy_9	0	0	O=C1NC2=C(C=CC=C2)N1C3CCN(CC4=CC=C(C#N)C=C4)CC3	DAMGO	GTPgS		PathHunter	3424	693	48	2					10000		1	0.5
ID016	2018Kennedy_JMedChem	Kennedy_10	0	0	O=C1NC2=C(C=CC=C2)N1C3CCN(CC4=CC=C(C(N)=O)C=C4)CC3	DAMGO	GTPgS		PathHunter	10000		7.7	1					10000		0.03	0.1
ID017	2018Kennedy_JMedChem	Kennedy_11	0	0	O=C1NC2=C(C=CC=C2)N1C3CCN(CC4=CC(OC)=CC=C4)CC3	DAMGO	GTPgS		PathHunter	1158	160	33	1					10000		8	1
ID018	2018Kennedy_JMedChem	Kennedy_12	0	0	O=C1NC2=C(C=CC=C2)N1C3CCN(CC4=CC(OC(F)(F)F)=CC=C4)CC3	DAMGO	GTPgS		PathHunter	1621	183	64	4					9326	1738	29	4
ID019	2018Kennedy_JMedChem	Kennedy_13	0	0	O=C1NC2=C(C=CC=C2)N1C3CCN(CC4=CC(Cl)=C(Cl)C=C4)CC3	DAMGO	GTPgS		PathHunter	6423	565	27	2					10000		4	3
ID020	2018Kennedy_JMedChem	Kennedy_14	0	0	O=C1NC2=C(C=CC=C2)N1C3CCN(CC4=C(C)C=C(Cl)C=C4)CC3	DAMGO	GTPgS		PathHunter	152	10	93	1					2880	411	75	5
ID021	2018Kennedy_JMedChem	Kennedy_15	1	0	O=C1NC2=C(C=CC=C2)N1C3CCN(CC4=C(F)C=C(Br)C=C4)CC3	DAMGO	GTPgS		PathHunter	110	16	96	0.1					3357	60	94	6
ID022	2018Kennedy_JMedChem	Kennedy_16	0	1	O=C1NC2=C(C=CC=C2)N1C3CCN(C(C)C4=CC=CC=C4)CC3	DAMGO	GTPgS	FRET-cAMP-HiRange	PathHunter	102	10	89	7					447	52	67	4
ID023	2018Kennedy_JMedChem	Kennedy_17	0	1	O=C1NC2=C(C=CC=C2)N1C3CCN(C(C)C4=C(Cl)C=CC=C4)CC3	DAMGO	GTPgS		PathHunter	31	0.21	96	1					199	19	79	15
ID024	2018Kennedy_JMedChem	Kennedy_18	0	1	O=C1NC2=C(C=CC=C2)N1C3CCN(C(C)C4=CC=C(Cl)C=C4)CC3	DAMGO	GTPgS	FRET-cAMP-HiRange	PathHunter	16	1.2	97	7					184	24	95	4
ID025	2018Kennedy_JMedChem	Kennedy_19	0	1	O=C1NC2=C(C=CC=C2)N1C3CCN(C(CC)C4=CC=C(Cl)C=C4)CC3	DAMGO	GTPgS		PathHunter	1593	194	58	1					6050	1233	32	4
ID026	2018Kennedy_JMedChem	Kennedy_20	0	1	O=C1NC2=C(C=CC=C2)N1C3CCN(C(C)C4=CC=C(F)C=C4)CC3	DAMGO	GTPgS		PathHunter	75	8.3	93	2					377	76	78	5
ID027	2018Kennedy_JMedChem	Kennedy_21	0	1	O=C1NC2=C(C=CC=C2)N1C3CCN(C(C)C4=CC=C(Br)C=C4)CC3	DAMGO	GTPgS		PathHunter	4.8	0.41	91	2					182	42	92	5
ID028	2018Kennedy_JMedChem	Kennedy_22	0	1	O=C1NC2=C(C=CC=C2)N1C3CCN(C(C)C4=CC=C(OC)C=C4)CC3	DAMGO	GTPgS		PathHunter	13	0.64	95	2					87	18	75	8
ID029	2018Kennedy_JMedChem	Kennedy_23	0	1	O=C1NC2=C(C=CC=C2)N1C3CCN(C(C)C4=CC=C(OCC)C=C4)CC3	DAMGO	GTPgS		PathHunter	189	25	94	2					1074	165	50	3
ID030	2018Kennedy_JMedChem	Kennedy_24	0	1	O=C1NC2=C(C=CC=C2)N1C3CCN(C(C)C4=CC=C(OC(C)C)C=C4)CC3	DAMGO	GTPgS		PathHunter	399	31	83	2					5413	373	33	1
ID031	2018Kennedy_JMedChem	Kennedy_25	0	1	O=C1NC2=C(C=CC=C2)N1C3CCN(C(C)C4=CC(OCCO5)=C5C=C4)CC3	DAMGO	GTPgS	FRET-cAMP-HiRange	PathHunter	98	8.5	77	3.9					407	50	59	2.2
ID032	2018Kennedy_JMedChem	Kennedy_26	0	1	O=C1NC2=C(C=CC=C2)N1C3CCN(C(C)C4=CC=C(OC(F)(F)F)C=C4)CC3	DAMGO	GTPgS		PathHunter	31	4.7	96	1					1678	328	100	3
ID033	2018Kennedy_JMedChem	Kennedy_27	1	1	O=C1NC2=C(C=CC=C2)N1C3CCN(C(C)C4=C(F)C=C(Br)C=C4)CC3	DAMGO	GTPgS		PathHunter	18	2.4	93	2					523	67	82	7
ID034	2018Kennedy_JMedChem	Kennedy_28	0	1	O=C1NC2=C(C=CC=C2)N1C3CCN(C(C)C4=C(F)C=C(Cl)C=C4)CC3	DAMGO	GTPgS		PathHunter	22	2.1	98	3					484	94	82	6
ID035	2018Kennedy_JMedChem	Kennedy_29	0	0	O=C1NC2=C(C=CC=C2Cl)N1C3CCN(CC4=C(Cl)C=CC=C4)CC3	DAMGO	GTPgS		PathHunter	48	6.7	99	1					1962	326	69	10
ID036	2018Kennedy_JMedChem	Kennedy_30	0	0	O=C1NC2=C(C=CC(Cl)=C2)N1C3CCN(CC4=C(Cl)C=CC=C4)CC3	DAMGO	GTPgS		PathHunter	184	23	93	2					10000		47	4
ID037	2018Kennedy_JMedChem	Kennedy_31	0	0	O=C1NC2=C(C=C(Cl)C=C2)N1C3CCN(CC4=C(Cl)C=CC=C4)CC3	DAMGO	GTPgS		PathHunter	148	16	99	2					10000		40	4
ID038	2018Kennedy_JMedChem	Kennedy_32	0	0	O=C1NC2=C(C(Cl)=CC=C2)N1C3CCN(CC4=C(Cl)C=CC=C4)CC3	DAMGO	GTPgS		PathHunter	3109	747	66	16					10000		1	1
ID039	2018Kennedy_JMedChem	Kennedy_33	0	0	O=C1NC2=C(C=CC(C)=C2)N1C3CCN(CC4=C(Cl)C=CC=C4)CC3	DAMGO	GTPgS		PathHunter	224	9.6	99	2					6769	1337	79	4
ID040	2018Kennedy_JMedChem	Kennedy_34	0	0	O=C1NC2=C(C=CC(Br)=C2)N1C3CCN(CC4=C(Cl)C=CC=C4)CC3	DAMGO	GTPgS		PathHunter	57	5	97	2					843	31	80	3
ID041	2018Kennedy_JMedChem	Kennedy_35	0	0	O=C1NC2=C(C=CC(F)=C2)N1C3CCN(CC4=C(Cl)C=CC=C4)CC3	DAMGO	GTPgS		PathHunter	111	16	96	1					1644	315	78	6
ID042	2018Kennedy_JMedChem	Kennedy_36	0	0	O=C1NC2=C(C=CC(OC)=C2)N1C3CCN(CC4=C(Cl)C=CC=C4)CC3	DAMGO	GTPgS		PathHunter	2123	76	103	3					10000		18	2
ID043	2018Kennedy_JMedChem	Kennedy_37	0	0	O=C1NC2=C(C=CC(OC(F)(F)F)=C2)N1C3CCN(CC4=C(Cl)C=CC=C4)CC3	DAMGO	GTPgS		PathHunter	1236	111	57	1					10000		3	1
ID044	2018Kennedy_JMedChem	Kennedy_38	0	0	O=C1NC2=C(C=CC(S(=O)(C)=O)=C2)N1C3CCN(CC4=C(Cl)C=CC=C4)CC3	DAMGO	GTPgS		PathHunter	7618	737	75	7					10000		6	1
ID045	2018Kennedy_JMedChem	Kennedy_39	0	0	O=C1NC2=C(C=CC(C#N)=C2)N1C3CCN(CC4=C(Cl)C=CC=C4)CC3	DAMGO	GTPgS		PathHunter	10000		17	2					10000		-0.2	0.2
ID046	2018Kennedy_JMedChem	Kennedy_40	0	0	O=C1NC2=C(C=CC=C2Cl)N1C3CCN(CC4=C(F)C=C(Br)C=C4)CC3	DAMGO	GTPgS		PathHunter	55	8.1	93	2					2912	189	71	6
ID047	2018Kennedy_JMedChem	Kennedy_41	1	0	O=C1NC2=C(C=CC(Cl)=C2)N1C3CCN(CC4=C(F)C=C(Br)C=C4)CC3	DAMGO	GTPgS		PathHunter	355	26	89	2					10000		14	4
ID048	2018Kennedy_JMedChem	Kennedy_42	0	0	O=C1NC2=C(C=C(Cl)C=C2)N1C3CCN(CC4=C(F)C=C(Br)C=C4)CC3	DAMGO	GTPgS		PathHunter	127	11	88	7					3459	634	49	9
ID049	2018Kennedy_JMedChem	Kennedy_43	1	0	O=C1NC2=C(C=C(Cl)C=C2Cl)N1C3CCN(CC4=C(F)C=C(Br)C=C4)CC3	DAMGO	GTPgS		PathHunter	153	32	91	2					10000		66	10
ID050	2018Kennedy_JMedChem	Kennedy_44	1	0	O=C1NC2=C(C=C(Cl)C(Cl)=C2)N1C3CCN(CC4=C(F)C=C(Br)C=C4)CC3	DAMGO	GTPgS		PathHunter	91	5.5	74	4					10000		12	5
ID051	2018Kennedy_JMedChem	Kennedy_45	1	0	O=C1NC2=C(C(Cl)=CC(Cl)=C2Cl)N1C3CCN(CC4=C(F)C=C(Br)C=C4)CC3	DAMGO	GTPgS		PathHunter	1764	384	99	3					10000		5.9	3
ID052	2018Kennedy_JMedChem	Kennedy_46	1	0	O=C1NC2=C(C=C(Cl)C(Cl)=C2)N1C3CCN(CC4=CC=C(Br)C=C4)CC3	DAMGO	GTPgS	FRET-cAMP-HiRange	PathHunter	149	9.1	83	4	75	15	101	2	10000		3.6	1
ID053	2018Kennedy_JMedChem	Kennedy_47	0	0	O=C1NC2=C(C=C(Cl)C(Cl)=C2)N1C3CCN(CC4=CC=C(Br)C=C4)CCC3	DAMGO	GTPgS		PathHunter	1403	225	90	9					10000		6.7	4
ID054	2018Kennedy_JMedChem	Kennedy_48	0	0	O=C1NC2=C(C=C(Cl)C(Cl)=C2)N1[C@@H]3CCN(CC4=CC=C(Br)C=C4)C3	DAMGO	GTPgS		PathHunter	2975	400	87	6					10000		7.5	3
ID055	2018Kennedy_JMedChem	Kennedy_49	0	0	O=C1NC2=C(C=C(Cl)C(Cl)=C2)N1[C@H]3CCN(CC4=CC=C(Br)C=C4)C3	DAMGO	GTPgS		PathHunter	373	31	90	4					10000		29	6
ID056	2018Kennedy_JMedChem	Kennedy_50	0	0	O=C1NC2=C(C=C(Cl)C(Cl)=C2)N1[C@@H]3CCCN(CC4=CC=C(Br)C=C4)C3	DAMGO	GTPgS		PathHunter	10000		24	6					10000		-0.3	0.1
ID057	2018Kennedy_JMedChem	Kennedy_51	0	0	O=C1NC2=C(C=C(Cl)C(Cl)=C2)N1[C@H]3CCCN(CC4=CC=C(Br)C=C4)C3	DAMGO	GTPgS		PathHunter	10000		21	10					10000		-0.3	0.2
ID058	2013Chen_JMedChem	Chen_morphine	0	0	CN1CC[C@]23[C@@H]4[C@H]1CC5=C2C(=C(C=C5)O)O[C@H]3[C@H](C=C4)O	Morphine		cAMP-HTRF	PathHunter					39.8107	9.16676	100	1	501.187	115.403	100	3
ID059	2013Chen_JMedChem	Chen_buprenorfina	0	0	OC1=CC=C2C3=C1O[C@@H]4[C@@]35[C@]([C@@H](C2)N(CC6CC6)CC5)(CC7)C[C@H]([C@](C(C)(C)C)(C)O)[C@@]47OC	Morphine		cAMP-HTRF	PathHunter					1.99526	0.459426	55	1	10000
ID060	2013Chen_JMedChem	Chen_1	0	1	Oc1c(CNCCC2(CCO[C@@](CC)(C)C2)c3ccc(C)cc3)cccc1	Morphine		cAMP-HTRF	PathHunter					501.187	115.403	74	1	1995.26	1837.7	32	5
ID061	2013Chen_JMedChem	Chen_2	1	1	OC1=CC=CC=C1CNCCC2(CCOCC2)C3=CC=C(C)C=C3	Morphine		cAMP-HTRF	PathHunter					10000	2302.59	41	1	10000
ID062	2013Chen_JMedChem	Chen_3	0	1	Oc1c(CNCCC2(CCO[C@@](CC)(C)C2)c3ccc(F)cc3)cccc1	Morphine		cAMP-HTRF	PathHunter					39.8107	9.16676	108	3	1584.89	729.87	236	19
ID063	2013Chen_JMedChem	Chen_4	1	1	FC1=CC=C(C2(CCNCC3=CC=CC=C3O)CC(C)(C)OCC2)C=C1	Morphine		cAMP-HTRF	PathHunter					1584.89	364.935	79	2	10000
ID064	2013Chen_JMedChem	Chen_5	0	1	FC1=CC=C(C2(CCNCC3=CC=CC=C3)CC(CC)(CC)OCC2)C=C1	Morphine		cAMP-HTRF	PathHunter					251.189	57.8383	96	3	6309.57	2905.67	55	7
ID065	2013Chen_JMedChem	Chen_6	0	1	FC1=CC=C(C(CCNCC2=CC=CC=C2)(C3)CCOC43CCCC4)C=C1	Morphine		cAMP-HTRF	PathHunter					79.4328	18.2901	72	2	630.957	581.133	27	4
ID066	2013Chen_JMedChem	Chen_R6	0	0	Fc1ccc([C@]2(CCNCc3ccccc3)CCOC3(CCCC3)C2)cc1	Morphine		cAMP-HTRF	PathHunter					31.6228	7.28141	79	1	398.107	275.003	20	2
ID067	2013Chen_JMedChem	Chen_S6	0	0	Fc1ccc([C@@]2(CCNCc3ccccc3)CCOC3(CCCC3)C2)cc1	Morphine		cAMP-HTRF	PathHunter					501.187	115.403	110	4	7943.28	1829.01	165	3
ID068	2013Chen_JMedChem	Chen_7	0	1	FC1=CC=C(C2(CCNCC3=CC=CC=C3)CCOC4(CCCCC4)C2)C=C1	Morphine		cAMP-HTRF	PathHunter					398.107	91.6676	104	2	7943.28	3658.02	56	6
ID069	2013Chen_JMedChem	Chen_R8	1	0	FC1=CC=C([C@@]2(CCN[C@@H](C)C3=CC=CC=C3)CC4(CCCC4)OCC2)C=C1	Morphine		cAMP-HTRF	PathHunter					501.187	115.403	75	2	10000
ID070	2013Chen_JMedChem	Chen_R9	1	0	FC1=CC=C([C@@]2(CCN[C@H](C)C3=CC=CC=C3)CC4(CCCC4)OCC2)C=C1	Morphine		cAMP-HTRF	PathHunter					10000	230.259	65	2	10000
ID071	2013Chen_JMedChem	Chen_R10	1	0	FC1=CC=C([C@@]2(CCNC(C)(C)C3=CC=CC=C3)CC4(CCCC4)OCC2)C=C1	Morphine		cAMP-HTRF	PathHunter					3162.28	728.141	84	4	10000
ID072	2013Chen_JMedChem	Chen_R11	0	0	c1ccc(CNCC[C@@]2(c3ccccn3)CCOC3(CCCC3)C2)cc1	Morphine		cAMP-HTRF	PathHunter					12.5893	2.89878	82	1	158.489	109.481	17	2
ID073	2013Chen_JMedChem	Chen_S11	0	0	c1ccc(CNCC[C@]2(c3ccccn3)CCOC3(CCCC3)C2)cc1	Morphine		cAMP-HTRF	PathHunter					630.957	145.283	109	2	15848.9	3649.35	79	5
ID074	2013Chen_JMedChem	Chen_R12	1	0	ClC1=CC=CC=C1CNCC[C@@]2(CC3(CCCC3)OCC2)C4=NC=CC=C4	Morphine		cAMP-HTRF	PathHunter					10	4.60517	30	1	10000
ID075	2013Chen_JMedChem	Chen_R13	0	0	Clc1cccc(CNCC[C@@]2(c3ccccn3)CCOC3(CCCC3)C2)c1	Morphine		cAMP-HTRF	PathHunter					2.51189	0.578383	91	1	50.1187	34.6208	59	6
ID076	2013Chen_JMedChem	Chen_R14	1	0	C1([C@@]2(CCNCC3=NC=CC=C3)CC4(CCCC4)OCC2)=CC=CC=N1	Morphine		cAMP-HTRF	PathHunter					158.489	36.4935	34	1	10000
ID077	2013Chen_JMedChem	Chen_R15	1	0	C1([C@@]2(CCNCC3=CC=CN=C3)CC4(CCCC4)OCC2)=NC=CC=C1	Morphine		cAMP-HTRF	PathHunter					199.526	45.9426	53	1	10000
ID078	2013Chen_JMedChem	Chen_R16	1	0	C1([C@@]2(CCNCC3=CC=NC=C3)CC4(CCCC4)OCC2)=NC=CC=C1	Morphine		cAMP-HTRF	PathHunter					1258.93	289.878	31	1	10000
ID079	2013Chen_JMedChem	Chen_R17	1	0	C1([C@@]2(CCNCC3=CN=CC=N3)CC4(CCCC4)OCC2)=NC=CC=C1	Morphine		cAMP-HTRF	PathHunter					630.957	145.283	35	1	10000
ID080	2013Chen_JMedChem	Chen_R18	0	0	c1([C@@]2(CCOC3(C2)CCCC3)CCNCc4ncncc4)ncccc1	Morphine		cAMP-HTRF	PathHunter					794.328	182.901	84	2	1995.26	1378.28	23	3
ID081	2013Chen_JMedChem	Chen_R19	0	0	c1ccc([C@]2(CCNCc3cccs3)CCOC3(CCCC3)C2)nc1	Morphine		cAMP-HTRF	PathHunter					15.8489	3.64935	95	1	251.189	173.515	15	2
ID082	2013Chen_JMedChem	Chen_R20	0	0	c1ccc([C@]2(CCNCc3ccsc3)CCOC3(CCCC3)C2)nc1	Morphine		cAMP-HTRF	PathHunter					12.5893	2.89878	89	1	63.0957	43.585	12	1
ID083	2013Chen_JMedChem	Chen_R21	0	0	c1ccc([C@]2(CCNCc3ccc4ccccc4c3)CCOC3(CCCC3)C2)nc1	Morphine		cAMP-HTRF	PathHunter					158.489	36.4935	87	4	19952.6	4594.26	245	21
ID084	2013Chen_JMedChem	Chen_R22	1	0	C1([C@@]2(CCNCC3CCCC3)CC4(CCCC4)OCC2)=NC=CC=C1	Morphine		cAMP-HTRF	PathHunter					31.6228	7.28141	69	2	10000
ID085	2013Chen_JMedChem	Chen_R23	1	0	CC1=C(CC(C[C@@]2(CC3(CCCC3)OCC2)C4=NC=CC=C4)N)SC=C1	Morphine		cAMP-HTRF	PathHunter					6.30957	1.45283	75	1	10000
ID086	2013Chen_JMedChem	Chen_R24	0	0	Cc1csc(CNCC[C@@]2(c3ccccn3)CCOC3(CCCC3)C2)c1	Morphine		cAMP-HTRF	PathHunter					5.01187	1.15403	101	1	398.107	183.335	95	8
ID087	2013Chen_JMedChem	Chen_R25	1	0	CC1=CC=C(CC(C[C@@]2(CC3(CCCC3)OCC2)C4=NC=CC=C4)N)S1	Morphine		cAMP-HTRF	PathHunter					15.8489	3.64935	96	2	10000
ID088	2013Chen_JMedChem	Chen_R26	0	0	Cc1ccc(CNCC[C@@]2(c3ccccn3)CCOC3(CCCC3)C2)o1	Morphine		cAMP-HTRF	PathHunter					50.1187	11.5403	84	1	199.526	229.713	13	12
ID089	2013Chen_JMedChem	Chen_R27	0	0	Cc1cc(C)c(CNCC[C@@]2(c3ccccn3)CCOC3(CCCC3)C2)s1	Morphine		cAMP-HTRF	PathHunter					25.1189	5.78383	84	2	630.957	290.567	18	1
ID090	2013Chen_JMedChem	Chen_R28	0	0	Cc1cc(CNCC[C@@]2(c3ccccn3)CCOC3(CCCC3)C2)sc1C	Morphine		cAMP-HTRF	PathHunter					5.01187	1.15403	104	2	501.187	230.805	197	13
ID091	2013Chen_JMedChem	Chen_R29	0	0	Cc1cc(CNCC[C@@]2(c3ccccn3)CCOC3(CCCC3)C2)oc1C	Morphine		cAMP-HTRF	PathHunter					31.6228	7.28141	98	1	316.228	145.628	48	4
ID092	2013Chen_JMedChem	Chen_TRV130	1	0	COC1=C(CNCC[C@@]2(CC3(CCCC3)OCC2)C4=NC=CC=C4)SC=C1	Morphine		cAMP-HTRF	PathHunter					7.94328	1.82901	84	1	50.1187	46.1611	15	2
ID093	2022Yang_EurJMedChem	Yang_10a	0	0	c1ccc([C@]2(CCNCc3scc4c3COC4)CCOC3(CCCC3)C2)nc1	DAMGO		cAMP-HTRF	PathHunter					2	0.1	90.5	4.1	27	2.2	4.4	1.3
ID094	2022Yang_EurJMedChem	Yang_10b	0	0	FC1(F)Cc2csc(CNCC[C@@]3(c4ccccn4)CCOC4(CCCC4)C3)c2C1	DAMGO		cAMP-HTRF	PathHunter					0.1	0.02	96.9	1.6	10	0.9	9.8	2.0
ID095	2022Yang_EurJMedChem	Yang_10c	0	0	FC1(F)CCc2csc(CNCC[C@@]3(c4ccccn4)CCOC4(CCCC4)C3)c2C1	DAMGO		cAMP-HTRF	PathHunter					1.8	0.3	92.5	3.3	11	0.6	54.3	0.7
ID096	2022Yang_EurJMedChem	Yang_5S19a	0	0	COc1ccsc1CNCC[C@@]1(c2ccccn2)CCO[C@]2(CCOC2)C1	DAMGO		cAMP-HTRF	PathHunter					20	1.1	63.7	3.1	10000		1.2	0.1
ID097	2022Yang_EurJMedChem	Yang_5R19a	0	0	COc1ccsc1CNCC[C@@]1(c2ccccn2)CCO[C@@]2(CCOC2)C1	DAMGO		cAMP-HTRF	PathHunter					1930.2	9.3	66.3	2.1	10000
ID098	2022Yang_EurJMedChem	Yang_19b	0	1	Clc1cccc(CNCC[C@@]2(c3ccccn3)CCOC3(CCOC3)C2)c1	DAMGO		cAMP-HTRF	PathHunter					2.6	0.2	86.4	2.4	10000
ID099	2022Yang_EurJMedChem	Yang_19c	0	1	Fc1ccc(CNCC[C@@]2(c3ccccn3)CCOC3(CCOC3)C2)cc1Cl	DAMGO		cAMP-HTRF	PathHunter					26.5	1.6	92.3	2.3	10000
ID100	2022Yang_EurJMedChem	Yang_19d	0	1	c1ccc([C@]2(CCNCc3scc4c3COC4)CCOC3(CCOC3)C2)nc1	DAMGO		cAMP-HTRF	PathHunter					14.1	0.3	90.4	3.1	10000
ID101	2022Yang_EurJMedChem	Yang_19e	0	1	FC1(F)CCc2c(csc2CNCC[C@@]2(c3ccccn3)CCOC3(CCOC3)C2)C1	DAMGO		cAMP-HTRF	PathHunter					0.5	0.1	101.3	1.5	69	2.1	43.1	2.4
ID102	2022Yang_EurJMedChem	Yang_19f	0	1	Clc1ccc(CNCC[C@@]2(c3ccccn3)CCOC3(CCOC3)C2)s1	DAMGO		cAMP-HTRF	PathHunter					22.3	2.5	93.3	2.6	10000	2.3	0.1
ID103	2022Yang_EurJMedChem	Yang_19g	0	0	c1ccc([C@]2(CCNCc3scc4c3CCC4)CCO[C@]3(CCOC3)C2)nc1	DAMGO		cAMP-HTRF	PathHunter					0.46	0.02	96.9	1.3	10000
ID104	2022Yang_EurJMedChem	Yang_19h	0	1	Cc1cc(CNCC[C@]2(CCOC3(C2)CCOC3)c4ncccc4)ccc1	DAMGO		cAMP-HTRF	PathHunter					6.1	2.1	88.9	2.2	10000
ID105	2022Yang_EurJMedChem	Yang_19i	0	1	Cc1cc(CNCC[C@]2(CCOC3(C2)CCOC3)c4ncccc4)cc(C)c1	DAMGO		cAMP-HTRF	PathHunter					11.6	1	96.6	3.4	10000		4.6	0.9
ID106	2022Yang_EurJMedChem	Yang_19j	0	1	c1([C@@]2(CCOC3(C2)CCOC3)CCNCc4cc5ccccc5cc4)ncccc1	DAMGO		cAMP-HTRF	PathHunter					174.2	5.2	125	6.5	10000		1.1	0.3
ID107	2022Yang_EurJMedChem	Yang_19k	0	1	c1([C@@]2(CCOC3(C2)CCOC3)CCNCC4CCCCC4)ncccc1	DAMGO		cAMP-HTRF	PathHunter					61.6	3.6	59.2	4.1	10000
ID108	2022Yang_EurJMedChem	Yang_19l	0	0	Fc1cnc([C@@]2(CCO[C@@]3(C2)CCOC3)CCNCc4scc5c4CCC5)cc1	DAMGO		cAMP-HTRF	PathHunter					0.19	0.03	95.1	4.1	10000
ID109	2022Yang_EurJMedChem	Yang_19m	0	0	Fc1cnc([C@@]2(CCO[C@@]3(C2)CCOC3)CCNCc4cccc(Cl)c4)cc1	DAMGO		cAMP-HTRF	PathHunter					0.35	0.01	91.4	1.1	10000		1.6	0.2
ID110	2022Yang_EurJMedChem	Yang_19n	0	0	Fc1cnc([C@@]2(CCO[C@@]3(C2)CCOC3)CCNCc4cccc(C)c4)cc1	DAMGO		cAMP-HTRF	PathHunter					0.1	0.01	93	2.1	10000
ID111	2022Yang_EurJMedChem	Yang_19o	0	0	Fc1cnc([C@@]2(CCO[C@@]3(C2)CCOC3)CCNCc4cccc(F)c4)cc1	DAMGO		cAMP-HTRF	PathHunter					1	0.02	84	1.5	10000
ID112	2022Yang_EurJMedChem	Yang_19p	0	0	Fc1cnc([C@@]2(CCO[C@@]3(C2)CCOC3)CCNCc4scc5c4CCCC5)cc1	DAMGO		cAMP-HTRF	PathHunter					0.2	0.03	99.5	1.3	10000
ID113	2022Yang_EurJMedChem	Yang_19q	0	1	Fc1ccc([C@@]2(CCNCc3c(CCC4)c4cs3)CC5(CCOC5)OCC2)cc1	DAMGO		cAMP-HTRF	PathHunter					0.07	0.01	97	2.4	10000		1	0.1
ID114	2022Yang_EurJMedChem	Yang_19r	0	1	Fc1ccc([C@@]2(CCOC3(C2)CCOC3)CCNCc4sccc4)cc1	DAMGO		cAMP-HTRF	PathHunter					19.9	0.5	80.6	1.2	10000		0.5	0.02
ID115	2022Yang_EurJMedChem	Yang_19s	0	1	Fc1ccc([C@@]2(CCNCc3c(C)ccs3)CC4(CCOC4)OCC2)cc1	DAMGO		cAMP-HTRF	PathHunter					4.1	0.2	61.2	2.5	10000		2.9	0.03
ID116	2022Yang_EurJMedChem	Yang_19t	0	1	Fc1ccc([C@@]2(CCNCc3c(COC4)c4cs3)CC5(CCOC5)OCC2)cc1	DAMGO		cAMP-HTRF	PathHunter					6.8	0.02	83	2.3	10000		3.2	0.1
ID117	2022Yang_EurJMedChem	Yang_19u	0	0	Fc1ccc([C@@]2(CCO[C@@]3(COCC3)C2)CCNCc4cncc(Cl)c4)cc1	DAMGO		cAMP-HTRF	PathHunter					12.8	0.5	90.8	2.1	10000
ID118	2022Yang_EurJMedChem	Yang_19v	0	0	Fc1ccc([C@]2(CCNCc3scc4c3CCC4)CCOC5(CCOCC5)C2)nc1	DAMGO		cAMP-HTRF	PathHunter					178	2.6	125	3.6	724.5	4.6	125	4.3
ID119	2017Li_ACSOmega	li_SHR9352	0	0	[C@@H]1(CCC2(SCCS2)C3=C1C=CC=C3)NCC[C@]4(C5=NC=CC=C5)CC6(OCC4)CCCC6	TRV130-morphine		cAMP-ONEGlo	PathHunter					0.77		96		2.5		18.8
ID120	2017Li_ACSOmega	li_2	0	0	[C@H]1(NCC[C@@]2(CC3(CCCC3)OCC2)C4=NC=CC=C4)CCOC5=C1C=CC=C5	TRV130-morphine		cAMP-ONEGlo	PathHunter					1.6		115		63		171
ID121	2017Li_ACSOmega	li_3	0	0	FC(C=C1)=CC2=C1OCC[C@@H]2NCC[C@@]3(CC4(CCCC4)OCC3)C5=NC=CC=C5	TRV130-morphine		cAMP-ONEGlo	PathHunter					2.4		113		63		341
ID122	2017Li_ACSOmega	li_4	0	0	[C@H]1(NCC[C@@]2(CC3(CCCC3)OCC2)C4=NC=CC=C4)CCCC5=C1C=CC=C5	TRV130-morphine		cAMP-ONEGlo	PathHunter					4		113		52		126
ID123	2017Li_ACSOmega	li_5	0	0	O[C@H]1CC[C@H](NCC[C@@]2(CC3(CCCC3)OCC2)C4=NC=CC=C4)C5=C1C=CC=C5	TRV130-morphine		cAMP-ONEGlo	PathHunter					6.9		129		19		122
ID124	2017Li_ACSOmega	li_6	0	0	O[C@@H]1CC[C@H](NCC[C@@]2(CC3(CCCC3)OCC2)C4=NC=CC=C4)C5=C1C=CC=C5	TRV130-morphine		cAMP-ONEGlo	PathHunter					7.7		130		73		219
ID125	2017Li_ACSOmega	li_7	0	0	CO[C@@H]1CC[C@H](NCC[C@@]2(CC3(CCCC3)OCC2)C4=NC=CC=C4)C5=C1C=CC=C5	TRV130-morphine		cAMP-ONEGlo	PathHunter					1.8		126		27		226
ID126	2017Li_ACSOmega	li_8	0	0	CO[C@H]1CC[C@H](NCC[C@@]2(CC3(CCCC3)OCC2)C4=NC=CC=C4)C5=C1C=CC=C5	TRV130-morphine		cAMP-ONEGlo	PathHunter					5.7		105		26		30
ID127	2017Li_ACSOmega	li_9	0	0	O=C1CC[C@H](NCC[C@@]2(CC3(CCCC3)OCC2)C4=NC=CC=C4)C5=C1C=CC=C5	TRV130-morphine		cAMP-ONEGlo	PathHunter					34		106		37		305
ID128	2017Li_ACSOmega	li_10	0	0	N#C/C=C1CC[C@H](NCC[C@@]2(CC3(CCCC3)OCC2)C4=NC=CC=C4)C5=C\1C=CC=C5	TRV130-morphine		cAMP-ONEGlo	PathHunter					38		89		51		334
ID129	2017Li_ACSOmega	li_11	0	0	[C@H]1(NCC[C@@]2(CC3(CCCC3)OCC2)C4=NC=CC=C4)CCC5=C1C=CC=C5	TRV130-morphine		cAMP-ONEGlo	PathHunter					8.8		122		94		89
ID130	2017Li_ACSOmega	li_12	0	0	CO[C@H](C1)[C@H](NCC[C@@]2(CC3(CCCC3)OCC2)C4=NC=CC=C4)C5=C1C=CC=C5	TRV130-morphine		cAMP-ONEGlo	PathHunter					1.1		129		3		230
ID131	2017Li_ACSOmega	li_13	0	0	[C@H]1(NCC[C@@]2(CC3(CCCC3)OCC2)C4=NC=CC=C4)CCCC5=C1C=CS5	TRV130-morphine		cAMP-ONEGlo	PathHunter					1.5		110		81		159
ID132	2017Li_ACSOmega	li_14	0	0	O=C1C2=C(C=CS2)[C@@H](NCC[C@@]3(CC4(CCCC4)OCC3)C5=NC=CC=C5)CC1	TRV130-morphine		cAMP-ONEGlo	PathHunter					10		108		172		61
ID133	2017Li_ACSOmega	li_15	0	0	O=C1C2=C(SC=C2)[C@@H](NCC[C@@]3(CC4(CCCC4)OCC3)C5=NC=CC=C5)CC1	TRV130-morphine		cAMP-ONEGlo	PathHunter					143		104		2003		53
ID134	2017Li_ACSOmega	li_16	0	0	[C@H]1(NCC[C@@]2(CC3(CCCC3)OCC2)C4=NC=CC=C4)CCC5(OCCO5)C6=C1C=CS6	TRV130-morphine		cAMP-ONEGlo	PathHunter					9.6		112		17		63
ID135	2017Li_ACSOmega	li_17	0	0	[C@H]1(NCC[C@@]2(CC3(CCCC3)OCC2)C4=NC=CC=C4)CCC5(OCCO5)C6=C1C=CC=C6	TRV130-morphine		cAMP-ONEGlo	PathHunter					14.6		107		73		26
ID136	2020Zebala_FrontPharma	Zebala_RRDSMT	1	0	O[C@]1(C2=CC(O)=CC=C2)CCCC[C@@H]1CN(C)C	MET-enkephalin		HitHunter	PathHunter					63	4	99	0.9	2672	733	27	4
ID137	2020Zebala_FrontPharma	Zebala_SSDSMT	1	0	O[C@@]1(C2=CC(O)=CC=C2)CCCC[C@H]1CN(C)C	MET-enkephalin		HitHunter	PathHunter					2426	469	100	2.6	100000		15	2
ID138	2006Xu_Synapse	Xu_Herk	1	0	O=C([C@H]1[C@@](C2)(C)[C@@H]3[C@](CC1)(C)[C@@H](C[C@@H](C3=O)OC(C4=CC=CC=C4)=O)C(OC)=O)O[C@@H]2C5=COC=C5	DAMGO	GTPgS	CatchPoint	DAMGOvsHerkinorina	92.5	16.1	259	9	48.7	13.7	89	2.2
ID139	2021Dror_JCIM	Dror_1R	0	0	O=C(NCc1ccsc1)N(CC2)CCN2[C@H](Cc3cc(O)ccc3)c4ccccc4	DAMGO		cAMP HTRF	PathHunter					39		112		114		35
ID140	2021Dror_JCIM	Dror_1S	0	0	O=C(NCc1ccsc1)N(CC2)CCN2[C@@H](Cc3cc(O)ccc3)c4ccccc4	DAMGO		cAMP HTRF	PathHunter					1		105		53		85
ID141	2021Dror_JCIM	Dror_2R	0	0	O=C(N[C@H]1CC[C@@H](F)C1)N(CC2)CCN2[C@H](Cc3cc(O)ccc3)c4ccccc4	DAMGO		cAMP HTRF	PathHunter					11		99		35		31
ID142	2021Dror_JCIM	Dror_2S	0	0	O=C(N[C@H]1C[C@@H](F)CC1)N(CC2)CCN2[C@@H](Cc3cc(O)ccc3)c4ccccc4	DAMGO		cAMP HTRF	PathHunter					0.72		104		9		99
ID143	2021Dror_JCIM	Dror_3R	0	0	O=C(NCC(C)C)N(CC1)CCN1[C@H](Cc2cc(O)ccc2)c3ccccc3	DAMGO		cAMP HTRF	PathHunter					45		88		135		26
ID144	2021Dror_JCIM	Dror_3S	0	0	O=C(NCC(C)C)N(CC1)CCN1[C@@H](Cc2cc(O)ccc2)c3ccccc3	DAMGO		cAMP HTRF	PathHunter					1.6		110		27		91
ID145	2021Dror_JCIM	Dror_4R	0	0	O=C(N[C@@H]1C(C=CC=C2)=C2CC1)N(CC3)CCN3[C@H](Cc4cc(O)ccc4)c5ccccc5	DAMGO		cAMP HTRF	PathHunter					42		76		214		30
ID146	2021Dror_JCIM	Dror_4S	0	0	O=C(N[C@@H]1C(C=CC=C2)=C2CC1)N(CC3)CCN3[C@@H](Cc4cc(O)ccc4)c5ccccc5	DAMGO		cAMP HTRF	PathHunter					31		104		51		58
ID147	2020Gutman_RSCMedChem	Gutman_12	1	0	CCC[C@H]1[C@@H]2CCC[C@]1(CCN2CCC1=CC=CC=C1)C1=CC=CC(O)=C1	DAMGO		HitHunter cAMP CHO-K1	PathHunter					0.95	0.35	63.3	3.9	25000
ID148	2020Gutman_RSCMedChem	Gutman_13	1	0	OC\C=C/[C@H]1[C@@H]2CCC[C@]1(CCN2CCC1=CC=CC=C1)C1=CC=CC(O)=C1	DAMGO		HitHunter cAMP CHO-K1	PathHunter					2.31	0.78	33.5	5.9	25000
ID149	2020Gutman_RSCMedChem	Gutman_15a	1	0	OCCC[C@H]1[C@@H]2CCC[C@]1(CCN2CCC1=CC=CC=C1)C1=CC=CC(O)=C1	DAMGO		HitHunter cAMP CHO-K1	PathHunter					1.2	0.37	65	6	25000
ID150	2020Gutman_RSCMedChem	Gutman_14a	0	0	O=C(OC)CC[C@H]1[C@@]2([H])N(CCC3=CC=CC=C3)CC[C@]1(C4=CC=CC(O)=C4)CCC2	DAMGO		HitHunter cAMP CHO-K1	PathHunter					0.46	0.09	94	2.3	1.72	0.17	4.5	0.38
ID151	2020Gutman_RSCMedChem	Gutman_17	0	0	O=C(O)CC[C@H]1[C@@]2([H])N(CCC3=CC=CC=C3)CC[C@]1(C4=CC=CC(O)=C4)CCC2	DAMGO		HitHunter cAMP CHO-K1	PathHunter					31.7	11.4	49	2.5	25000
ID152	2020Gutman_RSCMedChem	Gutman_14b	0	0	O=C(OC)CC[C@@H]1[C@]2([H])N(CCC3=CC=CC=C3)CC[C@@]1(C4=CC=CC(O)=C4)CCC2	DAMGO		HitHunter cAMP CHO-K1	PathHunter					31.3	4.6	42	4.8	25000
ID153	2020Gutman_RSCMedChem	Gutman_15b	0	0	OC1=CC=CC([C@]23CCN(CCC4=CC=CC=C4)[C@]([C@H]3CCCO)([H])CCC2)=C1	DAMGO		HitHunter cAMP CHO-K1	PathHunter					35.2	12.59	48.7	12.59	25000
ID154	2020Gutman_RSCMedChem	Gutman_11a	0	0	O=C(OC)/C=C/[C@H]1[C@@]2([H])N(CCC3=CC=CC=C3)CC[C@]1(C4=CC=CC(O)=C4)CCC2	DAMGO		HitHunter cAMP CHO-K1	PathHunter					132	62	52.6	6.5	25000
ID155	2020Gutman_RSCMedChem	Gutman_16	0	0	O=C(OCC)CC[C@H]1[C@@]2([H])N(CCC3=CC=CC=C3)CC[C@]1(C4=CC=CC(O)=C4)CCC2	DAMGO		HitHunter cAMP CHO-K1	PathHunter					0.24	0.09	100.1	0.7	11.57	3.1	18.26	1.7
ID156	2020Gutman_RSCMedChem	Gutman_22	0	0	O=C(OC)CC[C@@H]1[C@@]2([H])N(CCC3=CC=CC=C3)CC[C@]1(C4=CC=CC(O)=C4)CCC2	DAMGO		HitHunter cAMP CHO-K1	PathHunter					854	114	63	2.4	25000
ID157	2020Crowely_ACSChemNeuro	Crowely_10	1	0	O=C([C@@H]1C=C(OC(C2=CC=CS2)=O)C([C@]([C@@]1(C)CC[C@]34[H])([H])[C@@]3(C)C[C@@H](C5=COC=C5)OC4=O)=O)OC	DAMGO		HitHunter cAMP CHO-K1	PathHunter					1.4	0.8			260	30
ID158	2020Crowely_ACSChemNeuro	Crowely_26	1	0	O=C(OC)[C@@H]1C=C(C([C@]([H])([C@]2(C[C@H](OC3=O)C4=COC=C4)C)[C@]1(CC[C@]23[H])C)=O)OC(C5=CC=C(C=C5)CO)=O	DAMGO		HitHunter cAMP CHO-K1	PathHunter					2.42	0.07			150	30
ID159	2020Crowely_ACSChemNeuro	Crowely_22c	1	0	O=C(OC)[C@@H]1C=C(C([C@]([H])([C@]2(C[C@H](OC3=O)C4=COC=C4)C)[C@]1(CC[C@]23[H])C)=O)OC(C5=CC=C(C(Br)=C5)O)=O	DAMGO		HitHunter cAMP CHO-K1	PathHunter					17	7			1600	300
ID160	2020Crowely_ACSChemNeuro	Crowely_21a	1	0	O=C(OC)[C@@H]1C=C(C([C@]([H])([C@]2(C[C@H](OC3=O)C4=COC=C4)C)[C@]1(CC[C@]23[H])C)=O)OC(C5=CC=C(C(F)=C5)OCOC)=O	DAMGO		HitHunter cAMP CHO-K1	PathHunter					3.4	0.6			1300	80
ID161	2020Crowely_ACSChemNeuro	Crowely_1	0	0	C[C@@]12CC[C@H]3C(=O)O[C@@H](C[C@@]3([C@H]1C(=O)C(=C[C@H]2C(=O)OC)OC(=O)C4=CC=CC=C4)C)C5=COC=C5	DAMGO		HitHunter cAMP CHO-K1	PathHunter					1.2	0.2			140	40	90
ID162	2020Crowely_ACSChemNeuro	Crowely_5	0	0	COC(=O)[C@@H]1C=C(OC(=O)c2cccnc2)C(=O)[C@H]2[C@@]1(C)CC[C@H]1C(=O)O[C@H](c3ccoc3)C[C@]21C	DAMGO		HitHunter cAMP CHO-K1	PathHunter					3.2	0.8			190	20	61
ID163	2020Crowely_ACSChemNeuro	Crowely_6	0	0	COC(=O)[C@@H]1C=C(OC(=O)c2ccncc2)C(=O)[C@H]2[C@@]1(C)CC[C@H]1C(=O)O[C@H](c3ccoc3)C[C@]21C	DAMGO		HitHunter cAMP CHO-K1	PathHunter					6	1			120	30	71
ID164	2020Crowely_ACSChemNeuro	Crowely_7	0	0	COC(=O)[C@@H]1C=C(OC(=O)c2ccc(OC)nc2)C(=O)[C@H]2[C@@]1(C)CC[C@H]1C(=O)O[C@H](c3ccoc3)C[C@]21C	DAMGO		HitHunter cAMP CHO-K1	PathHunter					2.5	0.3			30	10	76
ID165	2020Crowely_ACSChemNeuro	Crowely_9	0	0	COC(=O)[C@@H]1C=C(OC(=O)c2cc3ccccc3s2)C(=O)[C@H]2[C@@]1(C)CC[C@H]1C(=O)O[C@H](c3ccoc3)C[C@]21C	DAMGO		HitHunter cAMP CHO-K1	PathHunter					1.4	0.8			700	100	90
ID166	2020Crowely_ACSChemNeuro	Crowely_11	0	0	COC(=O)[C@@H]1C=C(OC(=O)c2ccsc2)C(=O)[C@H]2[C@@]1(C)CC[C@H]1C(=O)O[C@H](c3ccoc3)C[C@]21C	DAMGO		HitHunter cAMP CHO-K1	PathHunter					1.3	0.9			46.2	0.1	84
ID167	2020Crowely_ACSChemNeuro	Crowely_13	0	0	COC(=O)[C@@H]1C=C(OC(=O)c2cncs2)C(=O)[C@H]2[C@@]1(C)CC[C@H]1C(=O)O[C@H](c3ccoc3)C[C@]21C	DAMGO		HitHunter cAMP CHO-K1	PathHunter					5	2			150	10	68
ID168	2020Crowely_ACSChemNeuro	Crowely_18	0	0	COC(=O)[C@@H]1C=C(OC(=O)/C=C/c2ccccc2)C(=O)[C@H]2[C@@]1(C)CC[C@H]1C(=O)O[C@H](c3ccoc3)C[C@]21C	DAMGO		HitHunter cAMP CHO-K1	PathHunter					30	10			80	10	74
ID169	2020Crowely_ACSChemNeuro	Crowely_19	0	0	COC(=O)[C@@H]1C=C(OC(=O)c2cccc(O)c2)C(=O)[C@H]2[C@@]1(C)CC[C@H]1C(=O)O[C@H](c3ccoc3)C[C@]21C	DAMGO		HitHunter cAMP CHO-K1	PathHunter					1.3	0.3			40	10	87
ID170	2020Crowely_ACSChemNeuro	Crowely_20	0	0	COC(=O)[C@@H]1C=C(OC(=O)c2ccc(O)cc2)C(=O)[C@H]2[C@@]1(C)CC[C@H]1C(=O)O[C@H](c3ccoc3)C[C@]21C	DAMGO		HitHunter cAMP CHO-K1	PathHunter					0.83	0.04			21	4	73
ID171	2020Crowely_ACSChemNeuro	Crowely_22a	0	0	COC(=O)[C@@H]1C=C(OC(=O)c2ccc(O)c(F)c2)C(=O)[C@H]2[C@@]1(C)CC[C@H]1C(=O)O[C@H](c3ccoc3)C[C@]21C	DAMGO		HitHunter cAMP CHO-K1	PathHunter					0.6	0.2			24	3	79
ID172	2020Crowely_ACSChemNeuro	Crowely_22b	0	0	COC(=O)[C@@H]1C=C(OC(=O)c2ccc(O)c(Cl)c2)C(=O)[C@H]2[C@@]1(C)CC[C@H]1C(=O)O[C@H](c3ccoc3)C[C@]21C	DAMGO		HitHunter cAMP CHO-K1	PathHunter					4	1			180	10	69
ID173	2020Crowely_ACSChemNeuro	Crowely_23	0	0	COC(=O)[C@@H]1C=C(OC(=O)c2ccc3ccoc3c2)C(=O)[C@H]2[C@@]1(C)CC[C@H]1C(=O)O[C@H](c3ccoc3)C[C@]21C	DAMGO		HitHunter cAMP CHO-K1	PathHunter					1.5	0.6			40	10	90
ID174	2020Crowely_ACSChemNeuro	Crowely_24	0	0	COC(=O)[C@@H]1C=C(OC(=O)c2ccc3occc3c2)C(=O)[C@H]2[C@@]1(C)CC[C@H]1C(=O)O[C@H](c3ccoc3)C[C@]21C	DAMGO		HitHunter cAMP CHO-K1	PathHunter					9	2			490	80	84
ID175	2020Crowely_ACSChemNeuro	Crowely_27	0	0	COCc1ccc(C(=O)OC2=C[C@@H](C(=O)OC)[C@]3(C)CC[C@H]4C(=O)O[C@H](c5ccoc5)C[C@]4(C)[C@H]3C2=O)cc1	DAMGO		HitHunter cAMP CHO-K1	PathHunter					13	3			360	80	74
ID176	2020Crowely_ACSChemNeuro	Crowely_25	0	0	COC([C@@H]1C=C(C([C@H]2[C@]1(CC[C@H]3C(O[C@@H](C[C@]23C)c4cocc4)=O)C)=O)OC(c5ccc(CO)cc5)=O)=O	DAMGO		HitHunter cAMP CHO-K1	PathHunter					0.03	0.001			14	1	81
ID177	2020Ma_ChemMedChem	Ma_7i	1	0	CN(C)[C@H](CNC(=O)NCCc1ccccc1)Cc1cccc2c1OCO2	DAMGO		Inhibition cAMP accumulation	NanoLuc Luciferasa					26		100
ID178	2020Ma_ChemMedChem	Ma_7j	1	0	CN(C)[C@H](CNC(=O)NCc1ccccc1)Cc1cccc2c1OCO2	DAMGO		Inhibition cAMP accumulation	NanoLuc Luciferasa					90		100
ID179	2019Ma_Molecules	Ma_7a	1	0	C[C@@H](Cc1ccsc1)NC(=O)NC[C@H](Cc1cccc2ccccc12)N(C)C	DAMGO		Inhibition cAMP accumulation	NanoBit assay					455.6		60
ID180	2019Ma_Molecules	Ma_7b	0	0	C[C@@H](Cc1ccsc1)NC(=O)NC[C@H](Cc1ccc2ccccc2c1)N(C)C	DAMGO		Inhibition cAMP accumulation	NanoBit assay					91.14		80		723.9		50
ID181	2019Ma_Molecules	Ma_7d	0	0	CN(C)[C@H](CNC(=O)NCCc1ccsc1)Cc1cccc2ccccc12	DAMGO		Inhibition cAMP accumulation	NanoBit assay					203.4		50		1621		70
ID182	2019Ma_Molecules	Ma_7e	0	0	CN(C)[C@H](CNC(=O)NCCc1ccsc1)Cc1ccc2ccccc2c1	DAMGO		Inhibition cAMP accumulation	NanoBit assay					82.43		60		1128		25
ID183	2019Ma_Molecules	Ma_7g	0	0	CN(C)[C@H](CNC(=O)NCCc1cccs1)Cc1ccc2ccccc2c1	DAMGO		Inhibition cAMP accumulation	NanoBit assay					242.8		60		2162		12
ID184	2016Kruegel_JACS	Kruegel_mg	1	0	CC[C@@H]1CN2CCc3c([nH]c4cccc(OC)c34)[C@@H]2C[C@@H]1/C(=C\OC)C(=O)OC	DAMGO		BRET	BRET					339	178	34		10000
ID185	2016Kruegel_JACS	Kruegel_7hmg	1	0	CC[C@@H]1CN2CC[C@@]3(O)C(=Nc4cccc(OC)c43)[C@@H]2C[C@@H]1/C(=C\OC)C(=O)OC	DAMGO		BRET	BRET					34.5	4.5	47		10000
ID186	2016Kruegel_JACS	Kruegel_paynanteina	0	0	C=C[C@H]1CN2CCc3c([nH]c4cccc(OC)c34)[C@@H]2C[C@@H]1/C(=C\OC)C(=O)OC	DAMGO		BRET	BRET					2200	10000			10000
ID187	2016Kruegel_JACS	Kruegel_specioginina	0	0	CC[C@H]1CN2CCc3c([nH]c4cccc(OC)c34)[C@@H]2C[C@@H]1/C(=C\OC)C(=O)OC	DAMGO		BRET	BRET					5700	2800			10000
ID188	2016Kruegel_JACS	Kruegel_speciociliatina	0	0	CC[C@@H]1CN2CCc3c([nH]c4cccc(OC)c34)[C@H]2C[C@@H]1/C(=C\OC)C(=O)OC	DAMGO		BRET	BRET					4200	1600			10000
ID189	2016Kruegel_JACS	Kruegel_1	0	0	CC[C@@H]1CN2CCc3c([nH]c4cccc(O)c34)[C@@H]2C[C@@H]1/C(=C\OC)C(=O)OC	DAMGO		BRET	BRET					681	379	29
ID190	2016Kruegel_JACS	Kruegel_2	0	0	CC[C@@H]1CN2CCc3c([nH]c4cccc(OC)c34)[C@@H]2C[C@@H]1CC(=O)OC	DAMGO		BRET	BRET					50000
ID191	2016Kruegel_JACS	Kruegel_11	0	0	CC[C@@H]1CN2CCc3c([nH]c4cccc(OC)c34)[C@@H]2C[C@@H]1/C(=C/OC)C(=O)OC	DAMGO		BRET	BRET					219	71	38
ID192	2016Kruegel_JACS	Kruegel_3	0	0	CO/C=C(/C(=O)OC)[C@@H]1CCN2CCc3c([nH]c4cccc(OC)c34)[C@@H]2C1	DAMGO		BRET	BRET					12000	7600	59
ID193	2019Gutridge_BPh	Gut_paynantheine	1	0	C=C[C@H]1CN2CCc3c([nH]c4cccc(OC)c34)[C@@H]2C[C@@H]1/C(=C\OC)C(=O)OC	DAMGO		GloSensor cAMP assay	PathHunter							100	0
ID194	2019Gutridge_BPh	Gut_speciogynine	1	0	CC[C@H]1CN2CCc3c([nH]c4cccc(OC)c34)[C@@H]2C[C@@H]1/C(=C\OC)C(=O)OC	DAMGO		GloSensor cAMP assay	PathHunter							87	6
ID198	2016Manglik_Nature	Manglik_12	1	1	O=C(NC[C@@H](CC1=CC=CC=C1)N(C)C)NC(C)CC2=CSC=C2	DAMGO		GloSensor cAMP assay	BRET
ID199	2016Manglik_Nature	Manglik_pzm21	1	0	O=C(N[C@@H](C)CC1=CSC=C1)NC[C@@H](N(C)C)CC2=CC=C(O)C=C2	DAMGO		GloSensor cAMP assay	BRET					4.57088	0.736739
ID200	2016Manglik_Nature	Manglik_ss12	1	0	O=C(N[C@@H](C)CC1=CSC=C1)NC[C@@H](N(C)C)CC2=CC=CC=C2	DAMGO		GloSensor cAMP assay	BRET					64.5654	14.8667
ID201	2016Manglik_Nature	Manglik_sr12	0	0	O=C(NC[C@H](CC1=CC=CC=C1)N(C)C)N[C@@H](CC2=CSC=C2)C	DAMGO		GloSensor cAMP assay	BRET					234.423	145.74	0.38	0.06
ID202	2016Manglik_Nature	Manglik_rs12	0	0	O=C(NC[C@@H](CC1=CC=CC=C1)N(C)C)N[C@H](CC2=CSC=C2)C	DAMGO		GloSensor cAMP assay	BRET					524.807	217.514	0.68	0.09
ID203	2016Manglik_Nature	Manglik_rr12	0	0	O=C(NC[C@@H](CC1=CC=CC=C1)N(C)C)N[C@@H](CC2=CSC=C2)C	DAMGO		GloSensor cAMP assay	BRET					3090.3	3202.05	0.82	0.48
ID204	2016Manglik_Nature	Manglik_rr21	0	0	O=C(NC[C@H](CC1=CC=C(C=C1)O)N(C)C)N[C@@H](CC2=CSC=C2)C	DAMGO		GloSensor cAMP assay	BRET					0.120226	0.0719762	0.18	0.02
ID205	2016Manglik_Nature	Manglik_rr21	0	0	O=C(NC[C@@H](CC1=CC=C(C=C1)O)N(C)C)N[C@H](CC2=CSC=C2)C	DAMGO		GloSensor cAMP assay	BRET					524.807	169.178	0.63	0.07
ID206	2016Manglik_Nature	Manglik_rr21	0	0	O=C(NC[C@@H](CC1=CC=C(C=C1)O)N(C)C)N[C@@H](CC2=CSC=C2)C	DAMGO		GloSensor cAMP assay	BRET					1318.26	728.496	0.53	0.13
ID207	2015Thompson_MolPharmacol	Thomp_loperamida	1	0	ClC1=CC=C(C2(CCN(CCC(C3=CC=CC=C3)(C(N(C)C)=O)C4=CC=CC=C4)CC2)O)C=C1	DAMGO	GTPgS	CAMYEL BRET biosensor	BRET	0.144544	0.0332825	104	2.6	102.329	30.6308	43.4	2.3	91.2011	31.4997	98.2	5.6
ID208	2015Thompson_MolPharmacol	Thomp_morfina	1	0	OC1=CC=C2C3=C1O[C@@H]4[C@@]35[C@H]([C@@H](C2)N(C)CC5)C=C[C@@H]4O	DAMGO	GTPgS	CAMYEL BRET biosensor	BRET	15.8489	4.37922	82.3	3.3	3.23594	1.04314	53.7	2.4	51.2861	41.3317	28.2	3
ID209	2016Winpenny_BPh	Winp_buprenorfina	1	0	OC1=CC=C2C3=C1O[C@@H]4[C@@]35[C@]([C@@H](C2)N(CC6CC6)CC5)(CC7)C[C@H]([C@](C(C)(C)C)(C)O)[C@@]47OC	DAMGO	GTPgS	cAMP-HTRF kit	PathHunter	0.288403	0.152737	96.3	1.6	0.0316228	0.0138347	23.1	3.6
ID210	2019Eherlich_iScience	Eherl_fentanilo	1	0	O=C(CC)N(C1CCN(CC1)CCC2=CC=CC=C2)C3=CC=CC=C3	Met-enkephalin		BRET	BRET					12.5893	3.18866	101.5	5	281.838	38.9374	49.4	1.4
ID211	2019Eherlich_iScience	Eherl_oxicodona	1	0	CN1CC[C@]23[C@@H]4C(=O)CC[C@]2([C@H]1CC5=C3C(=C(C=C5)OC)O4)O	Met-enkephalin		BRET	BRET					263.027	84.7898	104.9	6.7	3235.94	521.571	26.8	1
ID212	2019Eherlich_iScience	Eherl_buprenorfina	0	0	OC1=CC=C2C3=C1O[C@@H]4[C@@]35[C@]([C@@H](C2)N(CC6CC6)CC5)(CC7)C[C@H]([C@](C(C)(C)C)(C)O)[C@@]47OC	Met-enkephalin		BRET	BRET					3.98107	3.30003	55.2	9.9	93.3254	25.7868	8.4	0.5
ID213	2019Eherlich_iScience	Eherl_loperamida	0	0	ClC1=CC=C(C2(CCN(CCC(C3=CC=CC=C3)(C(N(C)C)=O)C4=CC=CC=C4)CC2)O)C=C1	Met-enkephalin		BRET	BRET					10.4713	3.37554	109.3	6.8	234.423	16.1934	77.1	1.3
ID214	2016Zhang_ACSChemNeurosci	Zhang_NAP	1	0	OC1=CC=C2C3=C1O[C@H]4[C@](CC[C@]5(O)[C@@]34CCCN(CC6CC6)[C@@H]5C2)([H])NC(C7=CC=NC=C7)=O	DAMGO	GTPgS		PathHunter eXpress OPRM1 CHO-K					0.37				10

## Sheet: data_GTPgS
ID	DOI	Molecule	BiasDB	RacemicMixture	SMILES	EC50_GTPgS	SEM_GTPgS	Em_GTPgS
ID001	2018Kennedy_JMedChem	DAMGO	0	0	C[C@H](C(=O)NCC(=O)N(C)[C@@H](CC1=CC=CC=C1)C(=O)NCCO)NC(=O)[C@H](CC2=CC=C(C=C2)O)N	33	1	100
ID002	2017Schmid_Cell	Schmid_SR17018	1	0	O=c1[nH]c2cc(Cl)c(Cl)cc2n1C1CCN(Cc2ccc(Cl)cc2)CC1	97	13	75
ID003	2017Schmid_Cell	Schmid_SR14968	1	1	CC(c1ccc(Br)cc1)N1CCC(n2c(=O)[nH]c3cc(Cl)c(Cl)cc32)CC1	8.9	3.8	92
ID004	2017Schmid_Cell	Schmid_SR14969	1	1	CC(c1ccc(Cl)cc1F)N1CCC(n2c(=O)[nH]c3cc(Cl)c(Cl)cc32)CC1	28	7.7	88
ID005	2017Schmid_Cell	Schmid_SR15098	1	0	O=c1[nH]c2cc(Cl)c(Cl)cc2n1C1CCN(Cc2ccc(Cl)cc2F)CC1	179	24	68
ID006	2017Schmid_Cell	Schmid_SR20437	0	0	O=c1[nH]c2cc(Cl)c(Cl)cc2n1C1CCN(Cc2ccccc2)CC1	171	24	60
ID007	2018Kennedy_JMedChem	Kennedy_1	0	0	O=C1NC2=C(C=CC=C2)N1C3CCN(CC4=CC=CC=C4)CC3	2183	290	78
ID008	2018Kennedy_JMedChem	Kennedy_2	0	0	O=C1NC2=C(C=CC=C2)N1C3CCN(CC4=C(Cl)C=CC=C4)CC3	200	19	92
ID009	2018Kennedy_JMedChem	Kennedy_3	0	0	O=C1NC2=C(C=CC=C2)N1C3CCN(CC4=CC(Cl)=CC=C4)CC3	1354	195	71
ID010	2018Kennedy_JMedChem	Kennedy_4	0	0	O=C1NC2=C(C=CC=C2)N1C3CCN(CC4=CC=C(Cl)C=C4)CC3	551	58	68
ID011	2018Kennedy_JMedChem	Kennedy_5	0	0	O=C1NC2=C(C=CC=C2)N1C3CCN(CC4=CC=C(C)C=C4)CC3	433	47	86
ID012	2018Kennedy_JMedChem	Kennedy_6	0	0	O=C1NC2=C(C=CC=C2)N1C3CCN(CC4=CC=C(Br)C=C4)CC3	367	37	76
ID013	2018Kennedy_JMedChem	Kennedy_7	0	0	O=C1NC2=C(C=CC=C2)N1C3CCN(CC4=CC=C(OC)C=C4)CC3	591	49	88
ID014	2018Kennedy_JMedChem	Kennedy_8	0	0	O=C1NC2=C(C=CC=C2)N1C3CCN(CC4=CC=C(NC(C)=O)C=C4)CC3	760	75	89
ID015	2018Kennedy_JMedChem	Kennedy_9	0	0	O=C1NC2=C(C=CC=C2)N1C3CCN(CC4=CC=C(C#N)C=C4)CC3	3424	693	48
ID016	2018Kennedy_JMedChem	Kennedy_10	0	0	O=C1NC2=C(C=CC=C2)N1C3CCN(CC4=CC=C(C(N)=O)C=C4)CC3	10000		7.7
ID017	2018Kennedy_JMedChem	Kennedy_11	0	0	O=C1NC2=C(C=CC=C2)N1C3CCN(CC4=CC(OC)=CC=C4)CC3	1158	160	33
ID018	2018Kennedy_JMedChem	Kennedy_12	0	0	O=C1NC2=C(C=CC=C2)N1C3CCN(CC4=CC(OC(F)(F)F)=CC=C4)CC3	1621	183	64
ID019	2018Kennedy_JMedChem	Kennedy_13	0	0	O=C1NC2=C(C=CC=C2)N1C3CCN(CC4=CC(Cl)=C(Cl)C=C4)CC3	6423	565	27
ID020	2018Kennedy_JMedChem	Kennedy_14	0	0	O=C1NC2=C(C=CC=C2)N1C3CCN(CC4=C(C)C=C(Cl)C=C4)CC3	152	10	93
ID021	2018Kennedy_JMedChem	Kennedy_15	1	0	O=C1NC2=C(C=CC=C2)N1C3CCN(CC4=C(F)C=C(Br)C=C4)CC3	110	16	96
ID022	2018Kennedy_JMedChem	Kennedy_16	0	1	O=C1NC2=C(C=CC=C2)N1C3CCN(C(C)C4=CC=CC=C4)CC3	102	10	89
ID023	2018Kennedy_JMedChem	Kennedy_17	0	1	O=C1NC2=C(C=CC=C2)N1C3CCN(C(C)C4=C(Cl)C=CC=C4)CC3	31	0.21	96
ID024	2018Kennedy_JMedChem	Kennedy_18	0	1	O=C1NC2=C(C=CC=C2)N1C3CCN(C(C)C4=CC=C(Cl)C=C4)CC3	16	1.2	97
ID025	2018Kennedy_JMedChem	Kennedy_19	0	1	O=C1NC2=C(C=CC=C2)N1C3CCN(C(CC)C4=CC=C(Cl)C=C4)CC3	1593	194	58
ID026	2018Kennedy_JMedChem	Kennedy_20	0	1	O=C1NC2=C(C=CC=C2)N1C3CCN(C(C)C4=CC=C(F)C=C4)CC3	75	8.3	93
ID027	2018Kennedy_JMedChem	Kennedy_21	0	1	O=C1NC2=C(C=CC=C2)N1C3CCN(C(C)C4=CC=C(Br)C=C4)CC3	4.8	0.41	91
ID028	2018Kennedy_JMedChem	Kennedy_22	0	1	O=C1NC2=C(C=CC=C2)N1C3CCN(C(C)C4=CC=C(OC)C=C4)CC3	13	0.64	95
ID029	2018Kennedy_JMedChem	Kennedy_23	0	1	O=C1NC2=C(C=CC=C2)N1C3CCN(C(C)C4=CC=C(OCC)C=C4)CC3	189	25	94
ID030	2018Kennedy_JMedChem	Kennedy_24	0	1	O=C1NC2=C(C=CC=C2)N1C3CCN(C(C)C4=CC=C(OC(C)C)C=C4)CC3	399	31	83
ID031	2018Kennedy_JMedChem	Kennedy_25	0	1	O=C1NC2=C(C=CC=C2)N1C3CCN(C(C)C4=CC(OCCO5)=C5C=C4)CC3	98	8.5	77
ID032	2018Kennedy_JMedChem	Kennedy_26	0	1	O=C1NC2=C(C=CC=C2)N1C3CCN(C(C)C4=CC=C(OC(F)(F)F)C=C4)CC3	31	4.7	96
ID033	2018Kennedy_JMedChem	Kennedy_27	1	1	O=C1NC2=C(C=CC=C2)N1C3CCN(C(C)C4=C(F)C=C(Br)C=C4)CC3	18	2.4	93
ID034	2018Kennedy_JMedChem	Kennedy_28	0	1	O=C1NC2=C(C=CC=C2)N1C3CCN(C(C)C4=C(F)C=C(Cl)C=C4)CC3	22	2.1	98
ID035	2018Kennedy_JMedChem	Kennedy_29	0	0	O=C1NC2=C(C=CC=C2Cl)N1C3CCN(CC4=C(Cl)C=CC=C4)CC3	48	6.7	99
ID036	2018Kennedy_JMedChem	Kennedy_30	0	0	O=C1NC2=C(C=CC(Cl)=C2)N1C3CCN(CC4=C(Cl)C=CC=C4)CC3	184	23	93
ID037	2018Kennedy_JMedChem	Kennedy_31	0	0	O=C1NC2=C(C=C(Cl)C=C2)N1C3CCN(CC4=C(Cl)C=CC=C4)CC3	148	16	99
ID038	2018Kennedy_JMedChem	Kennedy_32	0	0	O=C1NC2=C(C(Cl)=CC=C2)N1C3CCN(CC4=C(Cl)C=CC=C4)CC3	3109	747	66
ID039	2018Kennedy_JMedChem	Kennedy_33	0	0	O=C1NC2=C(C=CC(C)=C2)N1C3CCN(CC4=C(Cl)C=CC=C4)CC3	224	9.6	99
ID040	2018Kennedy_JMedChem	Kennedy_34	0	0	O=C1NC2=C(C=CC(Br)=C2)N1C3CCN(CC4=C(Cl)C=CC=C4)CC3	57	5	97
ID041	2018Kennedy_JMedChem	Kennedy_35	0	0	O=C1NC2=C(C=CC(F)=C2)N1C3CCN(CC4=C(Cl)C=CC=C4)CC3	111	16	96
ID042	2018Kennedy_JMedChem	Kennedy_36	0	0	O=C1NC2=C(C=CC(OC)=C2)N1C3CCN(CC4=C(Cl)C=CC=C4)CC3	2123	76	103
ID043	2018Kennedy_JMedChem	Kennedy_37	0	0	O=C1NC2=C(C=CC(OC(F)(F)F)=C2)N1C3CCN(CC4=C(Cl)C=CC=C4)CC3	1236	111	57
ID044	2018Kennedy_JMedChem	Kennedy_38	0	0	O=C1NC2=C(C=CC(S(=O)(C)=O)=C2)N1C3CCN(CC4=C(Cl)C=CC=C4)CC3	7618	737	75
ID045	2018Kennedy_JMedChem	Kennedy_39	0	0	O=C1NC2=C(C=CC(C#N)=C2)N1C3CCN(CC4=C(Cl)C=CC=C4)CC3	10000		17
ID046	2018Kennedy_JMedChem	Kennedy_40	0	0	O=C1NC2=C(C=CC=C2Cl)N1C3CCN(CC4=C(F)C=C(Br)C=C4)CC3	55	8.1	93
ID047	2018Kennedy_JMedChem	Kennedy_41	1	0	O=C1NC2=C(C=CC(Cl)=C2)N1C3CCN(CC4=C(F)C=C(Br)C=C4)CC3	355	26	89
ID048	2018Kennedy_JMedChem	Kennedy_42	0	0	O=C1NC2=C(C=C(Cl)C=C2)N1C3CCN(CC4=C(F)C=C(Br)C=C4)CC3	127	11	88
ID049	2018Kennedy_JMedChem	Kennedy_43	1	0	O=C1NC2=C(C=C(Cl)C=C2Cl)N1C3CCN(CC4=C(F)C=C(Br)C=C4)CC3	153	32	91
ID050	2018Kennedy_JMedChem	Kennedy_44	1	0	O=C1NC2=C(C=C(Cl)C(Cl)=C2)N1C3CCN(CC4=C(F)C=C(Br)C=C4)CC3	91	5.5	74
ID051	2018Kennedy_JMedChem	Kennedy_45	1	0	O=C1NC2=C(C(Cl)=CC(Cl)=C2Cl)N1C3CCN(CC4=C(F)C=C(Br)C=C4)CC3	1764	384	99
ID052	2018Kennedy_JMedChem	Kennedy_46	1	0	O=C1NC2=C(C=C(Cl)C(Cl)=C2)N1C3CCN(CC4=CC=C(Br)C=C4)CC3	149	9.1	83
ID053	2018Kennedy_JMedChem	Kennedy_47	0	0	O=C1NC2=C(C=C(Cl)C(Cl)=C2)N1C3CCN(CC4=CC=C(Br)C=C4)CCC3	1403	225	90
ID054	2018Kennedy_JMedChem	Kennedy_48	0	0	O=C1NC2=C(C=C(Cl)C(Cl)=C2)N1[C@@H]3CCN(CC4=CC=C(Br)C=C4)C3	2975	400	87
ID055	2018Kennedy_JMedChem	Kennedy_49	0	0	O=C1NC2=C(C=C(Cl)C(Cl)=C2)N1[C@H]3CCN(CC4=CC=C(Br)C=C4)C3	373	31	90
ID056	2018Kennedy_JMedChem	Kennedy_50	0	0	O=C1NC2=C(C=C(Cl)C(Cl)=C2)N1[C@@H]3CCCN(CC4=CC=C(Br)C=C4)C3	10000		24
ID057	2018Kennedy_JMedChem	Kennedy_51	0	0	O=C1NC2=C(C=C(Cl)C(Cl)=C2)N1[C@H]3CCCN(CC4=CC=C(Br)C=C4)C3	10000		21
ID138	2006Xu_Synapse	Xu_Herk	1	0	O=C([C@H]1[C@@](C2)(C)[C@@H]3[C@](CC1)(C)[C@@H](C[C@@H](C3=O)OC(C4=CC=CC=C4)=O)C(OC)=O)O[C@@H]2C5=COC=C5	92.5	16.1	259
ID207	2015Thompson_MolPharmacol	Thomp_loperamida	1	0	ClC1=CC=C(C2(CCN(CCC(C3=CC=CC=C3)(C(N(C)C)=O)C4=CC=CC=C4)CC2)O)C=C1	0.144544	0.0332825	104
ID208	2015Thompson_MolPharmacol	Thomp_morfina	1	0	OC1=CC=C2C3=C1O[C@@H]4[C@@]35[C@H]([C@@H](C2)N(C)CC5)C=C[C@@H]4O	15.8489	4.37922	82.3
ID209	2016Winpenny_BPh	Winp_buprenorfina	1	0	OC1=CC=C2C3=C1O[C@@H]4[C@@]35[C@]([C@@H](C2)N(CC6CC6)CC5)(CC7)C[C@H]([C@](C(C)(C)C)(C)O)[C@@]47OC	0.288403	0.152737	96.3

## Sheet: data_AMPc
ID	DOI	Molecule	BiasDB	RacemicMixture	SMILES	EC50_cAMP	SEMEC50_cAMP	Em_cAMP	EmSEM_cAMP
ID001	2018Kennedy_JMedChem	DAMGO	0	0	C[C@H](C(=O)NCC(=O)N(C)[C@@H](CC1=CC=CC=C1)C(=O)NCCO)NC(=O)[C@H](CC2=CC=C(C=C2)O)N	5.2	0.6	100
ID002	2017Schmid_Cell	Schmid_SR17018	1	0	O=c1[nH]c2cc(Cl)c(Cl)cc2n1C1CCN(Cc2ccc(Cl)cc2)CC1	76	11	105	3
ID003	2017Schmid_Cell	Schmid_SR14968	1	1	CC(c1ccc(Br)cc1)N1CCC(n2c(=O)[nH]c3cc(Cl)c(Cl)cc32)CC1	7.2	0.75	100	2
ID004	2017Schmid_Cell	Schmid_SR14969	1	1	CC(c1ccc(Cl)cc1F)N1CCC(n2c(=O)[nH]c3cc(Cl)c(Cl)cc32)CC1	14	2.7	103	1
ID005	2017Schmid_Cell	Schmid_SR15098	1	0	O=c1[nH]c2cc(Cl)c(Cl)cc2n1C1CCN(Cc2ccc(Cl)cc2F)CC1	110	13	103	1
ID052	2018Kennedy_JMedChem	Kennedy_46	1	0	O=C1NC2=C(C=C(Cl)C(Cl)=C2)N1C3CCN(CC4=CC=C(Br)C=C4)CC3	75	15	101	2
ID058	2013Chen_JMedChem	Chen_morphine	0	0	CN1CC[C@]23[C@@H]4[C@H]1CC5=C2C(=C(C=C5)O)O[C@H]3[C@H](C=C4)O	39.8107	9.16676	100	1
ID059	2013Chen_JMedChem	Chen_buprenorfina	0	0	OC1=CC=C2C3=C1O[C@@H]4[C@@]35[C@]([C@@H](C2)N(CC6CC6)CC5)(CC7)C[C@H]([C@](C(C)(C)C)(C)O)[C@@]47OC	1.99526	0.459426	55	1
ID060	2013Chen_JMedChem	Chen_1	0	1	Oc1c(CNCCC2(CCO[C@@](CC)(C)C2)c3ccc(C)cc3)cccc1	501.187	115.403	74	1
ID061	2013Chen_JMedChem	Chen_2	1	1	OC1=CC=CC=C1CNCCC2(CCOCC2)C3=CC=C(C)C=C3	10000	2302.59	41	1
ID062	2013Chen_JMedChem	Chen_3	0	1	Oc1c(CNCCC2(CCO[C@@](CC)(C)C2)c3ccc(F)cc3)cccc1	39.8107	9.16676	108	3
ID063	2013Chen_JMedChem	Chen_4	1	1	FC1=CC=C(C2(CCNCC3=CC=CC=C3O)CC(C)(C)OCC2)C=C1	1584.89	364.935	79	2
ID064	2013Chen_JMedChem	Chen_5	0	1	FC1=CC=C(C2(CCNCC3=CC=CC=C3)CC(CC)(CC)OCC2)C=C1	251.189	57.8383	96	3
ID065	2013Chen_JMedChem	Chen_6	0	1	FC1=CC=C(C(CCNCC2=CC=CC=C2)(C3)CCOC43CCCC4)C=C1	79.4328	18.2901	72	2
ID066	2013Chen_JMedChem	Chen_R6	0	0	Fc1ccc([C@]2(CCNCc3ccccc3)CCOC3(CCCC3)C2)cc1	31.6228	7.28141	79	1
ID067	2013Chen_JMedChem	Chen_S6	0	0	Fc1ccc([C@@]2(CCNCc3ccccc3)CCOC3(CCCC3)C2)cc1	501.187	115.403	110	4
ID068	2013Chen_JMedChem	Chen_7	0	1	FC1=CC=C(C2(CCNCC3=CC=CC=C3)CCOC4(CCCCC4)C2)C=C1	398.107	91.6676	104	2
ID069	2013Chen_JMedChem	Chen_R8	1	0	FC1=CC=C([C@@]2(CCN[C@@H](C)C3=CC=CC=C3)CC4(CCCC4)OCC2)C=C1	501.187	115.403	75	2
ID070	2013Chen_JMedChem	Chen_R9	1	0	FC1=CC=C([C@@]2(CCN[C@H](C)C3=CC=CC=C3)CC4(CCCC4)OCC2)C=C1	10000	230.259	65	2
ID071	2013Chen_JMedChem	Chen_R10	1	0	FC1=CC=C([C@@]2(CCNC(C)(C)C3=CC=CC=C3)CC4(CCCC4)OCC2)C=C1	3162.28	728.141	84	4
ID072	2013Chen_JMedChem	Chen_R11	0	0	c1ccc(CNCC[C@@]2(c3ccccn3)CCOC3(CCCC3)C2)cc1	12.5893	2.89878	82	1
ID073	2013Chen_JMedChem	Chen_S11	0	0	c1ccc(CNCC[C@]2(c3ccccn3)CCOC3(CCCC3)C2)cc1	630.957	145.283	109	2
ID074	2013Chen_JMedChem	Chen_R12	1	0	ClC1=CC=CC=C1CNCC[C@@]2(CC3(CCCC3)OCC2)C4=NC=CC=C4	10	4.60517	30	1
ID075	2013Chen_JMedChem	Chen_R13	0	0	Clc1cccc(CNCC[C@@]2(c3ccccn3)CCOC3(CCCC3)C2)c1	2.51189	0.578383	91	1
ID076	2013Chen_JMedChem	Chen_R14	1	0	C1([C@@]2(CCNCC3=NC=CC=C3)CC4(CCCC4)OCC2)=CC=CC=N1	158.489	36.4935	34	1
ID077	2013Chen_JMedChem	Chen_R15	1	0	C1([C@@]2(CCNCC3=CC=CN=C3)CC4(CCCC4)OCC2)=NC=CC=C1	199.526	45.9426	53	1
ID078	2013Chen_JMedChem	Chen_R16	1	0	C1([C@@]2(CCNCC3=CC=NC=C3)CC4(CCCC4)OCC2)=NC=CC=C1	1258.93	289.878	31	1
ID079	2013Chen_JMedChem	Chen_R17	1	0	C1([C@@]2(CCNCC3=CN=CC=N3)CC4(CCCC4)OCC2)=NC=CC=C1	630.957	145.283	35	1
ID080	2013Chen_JMedChem	Chen_R18	0	0	c1([C@@]2(CCOC3(C2)CCCC3)CCNCc4ncncc4)ncccc1	794.328	182.901	84	2
ID081	2013Chen_JMedChem	Chen_R19	0	0	c1ccc([C@]2(CCNCc3cccs3)CCOC3(CCCC3)C2)nc1	15.8489	3.64935	95	1
ID082	2013Chen_JMedChem	Chen_R20	0	0	c1ccc([C@]2(CCNCc3ccsc3)CCOC3(CCCC3)C2)nc1	12.5893	2.89878	89	1
ID083	2013Chen_JMedChem	Chen_R21	0	0	c1ccc([C@]2(CCNCc3ccc4ccccc4c3)CCOC3(CCCC3)C2)nc1	158.489	36.4935	87	4
ID084	2013Chen_JMedChem	Chen_R22	1	0	C1([C@@]2(CCNCC3CCCC3)CC4(CCCC4)OCC2)=NC=CC=C1	31.6228	7.28141	69	2
ID085	2013Chen_JMedChem	Chen_R23	1	0	CC1=C(CC(C[C@@]2(CC3(CCCC3)OCC2)C4=NC=CC=C4)N)SC=C1	6.30957	1.45283	75	1
ID086	2013Chen_JMedChem	Chen_R24	0	0	Cc1csc(CNCC[C@@]2(c3ccccn3)CCOC3(CCCC3)C2)c1	5.01187	1.15403	101	1
ID087	2013Chen_JMedChem	Chen_R25	1	0	CC1=CC=C(CC(C[C@@]2(CC3(CCCC3)OCC2)C4=NC=CC=C4)N)S1	15.8489	3.64935	96	2
ID088	2013Chen_JMedChem	Chen_R26	0	0	Cc1ccc(CNCC[C@@]2(c3ccccn3)CCOC3(CCCC3)C2)o1	50.1187	11.5403	84	1
ID089	2013Chen_JMedChem	Chen_R27	0	0	Cc1cc(C)c(CNCC[C@@]2(c3ccccn3)CCOC3(CCCC3)C2)s1	25.1189	5.78383	84	2
ID090	2013Chen_JMedChem	Chen_R28	0	0	Cc1cc(CNCC[C@@]2(c3ccccn3)CCOC3(CCCC3)C2)sc1C	5.01187	1.15403	104	2
ID091	2013Chen_JMedChem	Chen_R29	0	0	Cc1cc(CNCC[C@@]2(c3ccccn3)CCOC3(CCCC3)C2)oc1C	31.6228	7.28141	98	1
ID092	2013Chen_JMedChem	Chen_TRV130	1	0	COC1=C(CNCC[C@@]2(CC3(CCCC3)OCC2)C4=NC=CC=C4)SC=C1	7.94328	1.82901	84	1
ID093	2022Yang_EurJMedChem	Yang_10a	0	0	c1ccc([C@]2(CCNCc3scc4c3COC4)CCOC3(CCCC3)C2)nc1	2	0.1	90.5	4.1
ID094	2022Yang_EurJMedChem	Yang_10b	0	0	FC1(F)Cc2csc(CNCC[C@@]3(c4ccccn4)CCOC4(CCCC4)C3)c2C1	0.1	0.02	96.9	1.6
ID095	2022Yang_EurJMedChem	Yang_10c	0	0	FC1(F)CCc2csc(CNCC[C@@]3(c4ccccn4)CCOC4(CCCC4)C3)c2C1	1.8	0.3	92.5	3.3
ID096	2022Yang_EurJMedChem	Yang_5S19a	0	0	COc1ccsc1CNCC[C@@]1(c2ccccn2)CCO[C@]2(CCOC2)C1	20	1.1	63.7	3.1
ID097	2022Yang_EurJMedChem	Yang_5R19a	0	0	COc1ccsc1CNCC[C@@]1(c2ccccn2)CCO[C@@]2(CCOC2)C1	1930.2	9.3	66.3	2.1
ID098	2022Yang_EurJMedChem	Yang_19b	0	1	Clc1cccc(CNCC[C@@]2(c3ccccn3)CCOC3(CCOC3)C2)c1	2.6	0.2	86.4	2.4
ID099	2022Yang_EurJMedChem	Yang_19c	0	1	Fc1ccc(CNCC[C@@]2(c3ccccn3)CCOC3(CCOC3)C2)cc1Cl	26.5	1.6	92.3	2.3
ID100	2022Yang_EurJMedChem	Yang_19d	0	1	c1ccc([C@]2(CCNCc3scc4c3COC4)CCOC3(CCOC3)C2)nc1	14.1	0.3	90.4	3.1
ID101	2022Yang_EurJMedChem	Yang_19e	0	1	FC1(F)CCc2c(csc2CNCC[C@@]2(c3ccccn3)CCOC3(CCOC3)C2)C1	0.5	0.1	101.3	1.5
ID102	2022Yang_EurJMedChem	Yang_19f	0	1	Clc1ccc(CNCC[C@@]2(c3ccccn3)CCOC3(CCOC3)C2)s1	22.3	2.5	93.3	2.6
ID103	2022Yang_EurJMedChem	Yang_19g	0	0	c1ccc([C@]2(CCNCc3scc4c3CCC4)CCO[C@]3(CCOC3)C2)nc1	0.46	0.02	96.9	1.3
ID104	2022Yang_EurJMedChem	Yang_19h	0	1	Cc1cc(CNCC[C@]2(CCOC3(C2)CCOC3)c4ncccc4)ccc1	6.1	2.1	88.9	2.2
ID105	2022Yang_EurJMedChem	Yang_19i	0	1	Cc1cc(CNCC[C@]2(CCOC3(C2)CCOC3)c4ncccc4)cc(C)c1	11.6	1	96.6	3.4
ID106	2022Yang_EurJMedChem	Yang_19j	0	1	c1([C@@]2(CCOC3(C2)CCOC3)CCNCc4cc5ccccc5cc4)ncccc1	174.2	5.2	125	6.5
ID107	2022Yang_EurJMedChem	Yang_19k	0	1	c1([C@@]2(CCOC3(C2)CCOC3)CCNCC4CCCCC4)ncccc1	61.6	3.6	59.2	4.1
ID108	2022Yang_EurJMedChem	Yang_19l	0	0	Fc1cnc([C@@]2(CCO[C@@]3(C2)CCOC3)CCNCc4scc5c4CCC5)cc1	0.19	0.03	95.1	4.1
ID109	2022Yang_EurJMedChem	Yang_19m	0	0	Fc1cnc([C@@]2(CCO[C@@]3(C2)CCOC3)CCNCc4cccc(Cl)c4)cc1	0.35	0.01	91.4	1.1
ID110	2022Yang_EurJMedChem	Yang_19n	0	0	Fc1cnc([C@@]2(CCO[C@@]3(C2)CCOC3)CCNCc4cccc(C)c4)cc1	0.1	0.01	93	2.1
ID111	2022Yang_EurJMedChem	Yang_19o	0	0	Fc1cnc([C@@]2(CCO[C@@]3(C2)CCOC3)CCNCc4cccc(F)c4)cc1	1	0.02	84	1.5
ID112	2022Yang_EurJMedChem	Yang_19p	0	0	Fc1cnc([C@@]2(CCO[C@@]3(C2)CCOC3)CCNCc4scc5c4CCCC5)cc1	0.2	0.03	99.5	1.3
ID113	2022Yang_EurJMedChem	Yang_19q	0	1	Fc1ccc([C@@]2(CCNCc3c(CCC4)c4cs3)CC5(CCOC5)OCC2)cc1	0.07	0.01	97	2.4
ID114	2022Yang_EurJMedChem	Yang_19r	0	1	Fc1ccc([C@@]2(CCOC3(C2)CCOC3)CCNCc4sccc4)cc1	19.9	0.5	80.6	1.2
ID115	2022Yang_EurJMedChem	Yang_19s	0	1	Fc1ccc([C@@]2(CCNCc3c(C)ccs3)CC4(CCOC4)OCC2)cc1	4.1	0.2	61.2	2.5
ID116	2022Yang_EurJMedChem	Yang_19t	0	1	Fc1ccc([C@@]2(CCNCc3c(COC4)c4cs3)CC5(CCOC5)OCC2)cc1	6.8	0.02	83	2.3
ID117	2022Yang_EurJMedChem	Yang_19u	0	0	Fc1ccc([C@@]2(CCO[C@@]3(COCC3)C2)CCNCc4cncc(Cl)c4)cc1	12.8	0.5	90.8	2.1
ID118	2022Yang_EurJMedChem	Yang_19v	0	0	Fc1ccc([C@]2(CCNCc3scc4c3CCC4)CCOC5(CCOCC5)C2)nc1	178	2.6	125	3.6
ID119	2017Li_ACSOmega	li_SHR9352	0	0	[C@@H]1(CCC2(SCCS2)C3=C1C=CC=C3)NCC[C@]4(C5=NC=CC=C5)CC6(OCC4)CCCC6	0.77		96
ID120	2017Li_ACSOmega	li_2	0	0	[C@H]1(NCC[C@@]2(CC3(CCCC3)OCC2)C4=NC=CC=C4)CCOC5=C1C=CC=C5	1.6		115
ID121	2017Li_ACSOmega	li_3	0	0	FC(C=C1)=CC2=C1OCC[C@@H]2NCC[C@@]3(CC4(CCCC4)OCC3)C5=NC=CC=C5	2.4		113
ID122	2017Li_ACSOmega	li_4	0	0	[C@H]1(NCC[C@@]2(CC3(CCCC3)OCC2)C4=NC=CC=C4)CCCC5=C1C=CC=C5	4		113
ID123	2017Li_ACSOmega	li_5	0	0	O[C@H]1CC[C@H](NCC[C@@]2(CC3(CCCC3)OCC2)C4=NC=CC=C4)C5=C1C=CC=C5	6.9		129
ID124	2017Li_ACSOmega	li_6	0	0	O[C@@H]1CC[C@H](NCC[C@@]2(CC3(CCCC3)OCC2)C4=NC=CC=C4)C5=C1C=CC=C5	7.7		130
ID125	2017Li_ACSOmega	li_7	0	0	CO[C@@H]1CC[C@H](NCC[C@@]2(CC3(CCCC3)OCC2)C4=NC=CC=C4)C5=C1C=CC=C5	1.8		126
ID126	2017Li_ACSOmega	li_8	0	0	CO[C@H]1CC[C@H](NCC[C@@]2(CC3(CCCC3)OCC2)C4=NC=CC=C4)C5=C1C=CC=C5	5.7		105
ID127	2017Li_ACSOmega	li_9	0	0	O=C1CC[C@H](NCC[C@@]2(CC3(CCCC3)OCC2)C4=NC=CC=C4)C5=C1C=CC=C5	34		106
ID128	2017Li_ACSOmega	li_10	0	0	N#C/C=C1CC[C@H](NCC[C@@]2(CC3(CCCC3)OCC2)C4=NC=CC=C4)C5=C\1C=CC=C5	38		89
ID129	2017Li_ACSOmega	li_11	0	0	[C@H]1(NCC[C@@]2(CC3(CCCC3)OCC2)C4=NC=CC=C4)CCC5=C1C=CC=C5	8.8		122
ID130	2017Li_ACSOmega	li_12	0	0	CO[C@H](C1)[C@H](NCC[C@@]2(CC3(CCCC3)OCC2)C4=NC=CC=C4)C5=C1C=CC=C5	1.1		129
ID131	2017Li_ACSOmega	li_13	0	0	[C@H]1(NCC[C@@]2(CC3(CCCC3)OCC2)C4=NC=CC=C4)CCCC5=C1C=CS5	1.5		110
ID132	2017Li_ACSOmega	li_14	0	0	O=C1C2=C(C=CS2)[C@@H](NCC[C@@]3(CC4(CCCC4)OCC3)C5=NC=CC=C5)CC1	10		108
ID133	2017Li_ACSOmega	li_15	0	0	O=C1C2=C(SC=C2)[C@@H](NCC[C@@]3(CC4(CCCC4)OCC3)C5=NC=CC=C5)CC1	143		104
ID134	2017Li_ACSOmega	li_16	0	0	[C@H]1(NCC[C@@]2(CC3(CCCC3)OCC2)C4=NC=CC=C4)CCC5(OCCO5)C6=C1C=CS6	9.6		112
ID135	2017Li_ACSOmega	li_17	0	0	[C@H]1(NCC[C@@]2(CC3(CCCC3)OCC2)C4=NC=CC=C4)CCC5(OCCO5)C6=C1C=CC=C6	14.6		107
ID136	2020Zebala_FrontPharma	Zebala_RRDSMT	1	0	O[C@]1(C2=CC(O)=CC=C2)CCCC[C@@H]1CN(C)C	63	4	99	0.9
ID137	2020Zebala_FrontPharma	Zebala_SSDSMT	1	0	O[C@@]1(C2=CC(O)=CC=C2)CCCC[C@H]1CN(C)C	2426	469	100	2.6
ID138	2006Xu_Synapse	Xu_Herk	1	0	O=C([C@H]1[C@@](C2)(C)[C@@H]3[C@](CC1)(C)[C@@H](C[C@@H](C3=O)OC(C4=CC=CC=C4)=O)C(OC)=O)O[C@@H]2C5=COC=C5	48.7	13.7	89	2.2
ID139	2021Dror_JCIM	Dror_1R	0	0	O=C(NCc1ccsc1)N(CC2)CCN2[C@H](Cc3cc(O)ccc3)c4ccccc4	39		112
ID140	2021Dror_JCIM	Dror_1S	0	0	O=C(NCc1ccsc1)N(CC2)CCN2[C@@H](Cc3cc(O)ccc3)c4ccccc4	1		105
ID141	2021Dror_JCIM	Dror_2R	0	0	O=C(N[C@H]1CC[C@@H](F)C1)N(CC2)CCN2[C@H](Cc3cc(O)ccc3)c4ccccc4	11		99
ID142	2021Dror_JCIM	Dror_2S	0	0	O=C(N[C@H]1C[C@@H](F)CC1)N(CC2)CCN2[C@@H](Cc3cc(O)ccc3)c4ccccc4	0.72		104
ID143	2021Dror_JCIM	Dror_3R	0	0	O=C(NCC(C)C)N(CC1)CCN1[C@H](Cc2cc(O)ccc2)c3ccccc3	45		88
ID144	2021Dror_JCIM	Dror_3S	0	0	O=C(NCC(C)C)N(CC1)CCN1[C@@H](Cc2cc(O)ccc2)c3ccccc3	1.6		110
ID145	2021Dror_JCIM	Dror_4R	0	0	O=C(N[C@@H]1C(C=CC=C2)=C2CC1)N(CC3)CCN3[C@H](Cc4cc(O)ccc4)c5ccccc5	42		76
ID146	2021Dror_JCIM	Dror_4S	0	0	O=C(N[C@@H]1C(C=CC=C2)=C2CC1)N(CC3)CCN3[C@@H](Cc4cc(O)ccc4)c5ccccc5	31		104
ID147	2020Gutman_RSCMedChem	Gutman_12	1	0	CCC[C@H]1[C@@H]2CCC[C@]1(CCN2CCC1=CC=CC=C1)C1=CC=CC(O)=C1	0.95	0.35	63.3	3.9
ID148	2020Gutman_RSCMedChem	Gutman_13	1	0	OC\C=C/[C@H]1[C@@H]2CCC[C@]1(CCN2CCC1=CC=CC=C1)C1=CC=CC(O)=C1	2.31	0.78	33.5	5.9
ID149	2020Gutman_RSCMedChem	Gutman_15a	1	0	OCCC[C@H]1[C@@H]2CCC[C@]1(CCN2CCC1=CC=CC=C1)C1=CC=CC(O)=C1	1.2	0.37	65	6
ID150	2020Gutman_RSCMedChem	Gutman_14a	0	0	O=C(OC)CC[C@H]1[C@@]2([H])N(CCC3=CC=CC=C3)CC[C@]1(C4=CC=CC(O)=C4)CCC2	0.46	0.09	94	2.3
ID151	2020Gutman_RSCMedChem	Gutman_17	0	0	O=C(O)CC[C@H]1[C@@]2([H])N(CCC3=CC=CC=C3)CC[C@]1(C4=CC=CC(O)=C4)CCC2	31.7	11.4	49	2.5
ID152	2020Gutman_RSCMedChem	Gutman_14b	0	0	O=C(OC)CC[C@@H]1[C@]2([H])N(CCC3=CC=CC=C3)CC[C@@]1(C4=CC=CC(O)=C4)CCC2	31.3	4.6	42	4.8
ID153	2020Gutman_RSCMedChem	Gutman_15b	0	0	OC1=CC=CC([C@]23CCN(CCC4=CC=CC=C4)[C@]([C@H]3CCCO)([H])CCC2)=C1	35.2	12.59	48.7	12.59
ID154	2020Gutman_RSCMedChem	Gutman_11a	0	0	O=C(OC)/C=C/[C@H]1[C@@]2([H])N(CCC3=CC=CC=C3)CC[C@]1(C4=CC=CC(O)=C4)CCC2	132	62	52.6	6.5
ID155	2020Gutman_RSCMedChem	Gutman_16	0	0	O=C(OCC)CC[C@H]1[C@@]2([H])N(CCC3=CC=CC=C3)CC[C@]1(C4=CC=CC(O)=C4)CCC2	0.24	0.09	100.1	0.7
ID156	2020Gutman_RSCMedChem	Gutman_22	0	0	O=C(OC)CC[C@@H]1[C@@]2([H])N(CCC3=CC=CC=C3)CC[C@]1(C4=CC=CC(O)=C4)CCC2	854	114	63	2.4
ID157	2020Crowely_ACSChemNeuro	Crowely_10	1	0	O=C([C@@H]1C=C(OC(C2=CC=CS2)=O)C([C@]([C@@]1(C)CC[C@]34[H])([H])[C@@]3(C)C[C@@H](C5=COC=C5)OC4=O)=O)OC	1.4	0.8
ID158	2020Crowely_ACSChemNeuro	Crowely_26	1	0	O=C(OC)[C@@H]1C=C(C([C@]([H])([C@]2(C[C@H](OC3=O)C4=COC=C4)C)[C@]1(CC[C@]23[H])C)=O)OC(C5=CC=C(C=C5)CO)=O	2.42	0.07
ID159	2020Crowely_ACSChemNeuro	Crowely_22c	1	0	O=C(OC)[C@@H]1C=C(C([C@]([H])([C@]2(C[C@H](OC3=O)C4=COC=C4)C)[C@]1(CC[C@]23[H])C)=O)OC(C5=CC=C(C(Br)=C5)O)=O	17	7
ID160	2020Crowely_ACSChemNeuro	Crowely_21a	1	0	O=C(OC)[C@@H]1C=C(C([C@]([H])([C@]2(C[C@H](OC3=O)C4=COC=C4)C)[C@]1(CC[C@]23[H])C)=O)OC(C5=CC=C(C(F)=C5)OCOC)=O	3.4	0.6
ID161	2020Crowely_ACSChemNeuro	Crowely_1	0	0	C[C@@]12CC[C@H]3C(=O)O[C@@H](C[C@@]3([C@H]1C(=O)C(=C[C@H]2C(=O)OC)OC(=O)C4=CC=CC=C4)C)C5=COC=C5	1.2	0.2
ID162	2020Crowely_ACSChemNeuro	Crowely_5	0	0	COC(=O)[C@@H]1C=C(OC(=O)c2cccnc2)C(=O)[C@H]2[C@@]1(C)CC[C@H]1C(=O)O[C@H](c3ccoc3)C[C@]21C	3.2	0.8
ID163	2020Crowely_ACSChemNeuro	Crowely_6	0	0	COC(=O)[C@@H]1C=C(OC(=O)c2ccncc2)C(=O)[C@H]2[C@@]1(C)CC[C@H]1C(=O)O[C@H](c3ccoc3)C[C@]21C	6	1
ID164	2020Crowely_ACSChemNeuro	Crowely_7	0	0	COC(=O)[C@@H]1C=C(OC(=O)c2ccc(OC)nc2)C(=O)[C@H]2[C@@]1(C)CC[C@H]1C(=O)O[C@H](c3ccoc3)C[C@]21C	2.5	0.3
ID165	2020Crowely_ACSChemNeuro	Crowely_9	0	0	COC(=O)[C@@H]1C=C(OC(=O)c2cc3ccccc3s2)C(=O)[C@H]2[C@@]1(C)CC[C@H]1C(=O)O[C@H](c3ccoc3)C[C@]21C	1.4	0.8
ID166	2020Crowely_ACSChemNeuro	Crowely_11	0	0	COC(=O)[C@@H]1C=C(OC(=O)c2ccsc2)C(=O)[C@H]2[C@@]1(C)CC[C@H]1C(=O)O[C@H](c3ccoc3)C[C@]21C	1.3	0.9
ID167	2020Crowely_ACSChemNeuro	Crowely_13	0	0	COC(=O)[C@@H]1C=C(OC(=O)c2cncs2)C(=O)[C@H]2[C@@]1(C)CC[C@H]1C(=O)O[C@H](c3ccoc3)C[C@]21C	5	2
ID168	2020Crowely_ACSChemNeuro	Crowely_18	0	0	COC(=O)[C@@H]1C=C(OC(=O)/C=C/c2ccccc2)C(=O)[C@H]2[C@@]1(C)CC[C@H]1C(=O)O[C@H](c3ccoc3)C[C@]21C	30	10
ID169	2020Crowely_ACSChemNeuro	Crowely_19	0	0	COC(=O)[C@@H]1C=C(OC(=O)c2cccc(O)c2)C(=O)[C@H]2[C@@]1(C)CC[C@H]1C(=O)O[C@H](c3ccoc3)C[C@]21C	1.3	0.3
ID170	2020Crowely_ACSChemNeuro	Crowely_20	0	0	COC(=O)[C@@H]1C=C(OC(=O)c2ccc(O)cc2)C(=O)[C@H]2[C@@]1(C)CC[C@H]1C(=O)O[C@H](c3ccoc3)C[C@]21C	0.83	0.04
ID171	2020Crowely_ACSChemNeuro	Crowely_22a	0	0	COC(=O)[C@@H]1C=C(OC(=O)c2ccc(O)c(F)c2)C(=O)[C@H]2[C@@]1(C)CC[C@H]1C(=O)O[C@H](c3ccoc3)C[C@]21C	0.6	0.2
ID172	2020Crowely_ACSChemNeuro	Crowely_22b	0	0	COC(=O)[C@@H]1C=C(OC(=O)c2ccc(O)c(Cl)c2)C(=O)[C@H]2[C@@]1(C)CC[C@H]1C(=O)O[C@H](c3ccoc3)C[C@]21C	4	1
ID173	2020Crowely_ACSChemNeuro	Crowely_23	0	0	COC(=O)[C@@H]1C=C(OC(=O)c2ccc3ccoc3c2)C(=O)[C@H]2[C@@]1(C)CC[C@H]1C(=O)O[C@H](c3ccoc3)C[C@]21C	1.5	0.6
ID174	2020Crowely_ACSChemNeuro	Crowely_24	0	0	COC(=O)[C@@H]1C=C(OC(=O)c2ccc3occc3c2)C(=O)[C@H]2[C@@]1(C)CC[C@H]1C(=O)O[C@H](c3ccoc3)C[C@]21C	9	2
ID175	2020Crowely_ACSChemNeuro	Crowely_27	0	0	COCc1ccc(C(=O)OC2=C[C@@H](C(=O)OC)[C@]3(C)CC[C@H]4C(=O)O[C@H](c5ccoc5)C[C@]4(C)[C@H]3C2=O)cc1	13	3
ID176	2020Crowely_ACSChemNeuro	Crowely_25	0	0	COC([C@@H]1C=C(C([C@H]2[C@]1(CC[C@H]3C(O[C@@H](C[C@]23C)c4cocc4)=O)C)=O)OC(c5ccc(CO)cc5)=O)=O	0.03	0.001
ID177	2020Ma_ChemMedChem	Ma_7i	1	0	CN(C)[C@H](CNC(=O)NCCc1ccccc1)Cc1cccc2c1OCO2	26		100
ID178	2020Ma_ChemMedChem	Ma_7j	1	0	CN(C)[C@H](CNC(=O)NCc1ccccc1)Cc1cccc2c1OCO2	90		100
ID179	2019Ma_Molecules	Ma_7a	1	0	C[C@@H](Cc1ccsc1)NC(=O)NC[C@H](Cc1cccc2ccccc12)N(C)C	455.6		60
ID180	2019Ma_Molecules	Ma_7b	0	0	C[C@@H](Cc1ccsc1)NC(=O)NC[C@H](Cc1ccc2ccccc2c1)N(C)C	91.14		80
ID181	2019Ma_Molecules	Ma_7d	0	0	CN(C)[C@H](CNC(=O)NCCc1ccsc1)Cc1cccc2ccccc12	203.4		50
ID182	2019Ma_Molecules	Ma_7e	0	0	CN(C)[C@H](CNC(=O)NCCc1ccsc1)Cc1ccc2ccccc2c1	82.43		60
ID183	2019Ma_Molecules	Ma_7g	0	0	CN(C)[C@H](CNC(=O)NCCc1cccs1)Cc1ccc2ccccc2c1	242.8		60
ID184	2016Kruegel_JACS	Kruegel_mg	1	0	CC[C@@H]1CN2CCc3c([nH]c4cccc(OC)c34)[C@@H]2C[C@@H]1/C(=C\OC)C(=O)OC	339	178	34
ID185	2016Kruegel_JACS	Kruegel_7hmg	1	0	CC[C@@H]1CN2CC[C@@]3(O)C(=Nc4cccc(OC)c43)[C@@H]2C[C@@H]1/C(=C\OC)C(=O)OC	34.5	4.5	47
ID186	2016Kruegel_JACS	Kruegel_paynanteina	0	0	C=C[C@H]1CN2CCc3c([nH]c4cccc(OC)c34)[C@@H]2C[C@@H]1/C(=C\OC)C(=O)OC	2200	10000
ID187	2016Kruegel_JACS	Kruegel_specioginina	0	0	CC[C@H]1CN2CCc3c([nH]c4cccc(OC)c34)[C@@H]2C[C@@H]1/C(=C\OC)C(=O)OC	5700	2800
ID188	2016Kruegel_JACS	Kruegel_speciociliatina	0	0	CC[C@@H]1CN2CCc3c([nH]c4cccc(OC)c34)[C@H]2C[C@@H]1/C(=C\OC)C(=O)OC	4200	1600
ID189	2016Kruegel_JACS	Kruegel_1	0	0	CC[C@@H]1CN2CCc3c([nH]c4cccc(O)c34)[C@@H]2C[C@@H]1/C(=C\OC)C(=O)OC	681	379	29
ID190	2016Kruegel_JACS	Kruegel_2	0	0	CC[C@@H]1CN2CCc3c([nH]c4cccc(OC)c34)[C@@H]2C[C@@H]1CC(=O)OC	50000
ID191	2016Kruegel_JACS	Kruegel_11	0	0	CC[C@@H]1CN2CCc3c([nH]c4cccc(OC)c34)[C@@H]2C[C@@H]1/C(=C/OC)C(=O)OC	219	71	38
ID192	2016Kruegel_JACS	Kruegel_3	0	0	CO/C=C(/C(=O)OC)[C@@H]1CCN2CCc3c([nH]c4cccc(OC)c34)[C@@H]2C1	12000	7600	59
ID199	2016Manglik_Nature	Manglik_pzm21	1	0	O=C(N[C@@H](C)CC1=CSC=C1)NC[C@@H](N(C)C)CC2=CC=C(O)C=C2	4.57088	0.736739
ID200	2016Manglik_Nature	Manglik_ss12	1	0	O=C(N[C@@H](C)CC1=CSC=C1)NC[C@@H](N(C)C)CC2=CC=CC=C2	64.5654	14.8667
ID201	2016Manglik_Nature	Manglik_sr12	0	0	O=C(NC[C@H](CC1=CC=CC=C1)N(C)C)N[C@@H](CC2=CSC=C2)C	234.423	145.74	0.38	0.06
ID202	2016Manglik_Nature	Manglik_rs12	0	0	O=C(NC[C@@H](CC1=CC=CC=C1)N(C)C)N[C@H](CC2=CSC=C2)C	524.807	217.514	0.68	0.09
ID203	2016Manglik_Nature	Manglik_rr12	0	0	O=C(NC[C@@H](CC1=CC=CC=C1)N(C)C)N[C@@H](CC2=CSC=C2)C	3090.3	3202.05	0.82	0.48
ID204	2016Manglik_Nature	Manglik_rr21	0	0	O=C(NC[C@H](CC1=CC=C(C=C1)O)N(C)C)N[C@@H](CC2=CSC=C2)C	0.120226	0.0719762	0.18	0.02
ID205	2016Manglik_Nature	Manglik_rr21	0	0	O=C(NC[C@@H](CC1=CC=C(C=C1)O)N(C)C)N[C@H](CC2=CSC=C2)C	524.807	169.178	0.63	0.07
ID206	2016Manglik_Nature	Manglik_rr21	0	0	O=C(NC[C@@H](CC1=CC=C(C=C1)O)N(C)C)N[C@@H](CC2=CSC=C2)C	1318.26	728.496	0.53	0.13
ID207	2015Thompson_MolPharmacol	Thomp_loperamida	1	0	ClC1=CC=C(C2(CCN(CCC(C3=CC=CC=C3)(C(N(C)C)=O)C4=CC=CC=C4)CC2)O)C=C1	102.329	30.6308	43.4	2.3
ID208	2015Thompson_MolPharmacol	Thomp_morfina	1	0	OC1=CC=C2C3=C1O[C@@H]4[C@@]35[C@H]([C@@H](C2)N(C)CC5)C=C[C@@H]4O	3.23594	1.04314	53.7	2.4
ID209	2016Winpenny_BPh	Winp_buprenorfina	1	0	OC1=CC=C2C3=C1O[C@@H]4[C@@]35[C@]([C@@H](C2)N(CC6CC6)CC5)(CC7)C[C@H]([C@](C(C)(C)C)(C)O)[C@@]47OC	0.0316228	0.0138347	23.1	3.6
ID210	2019Eherlich_iScience	Eherl_fentanilo	1	0	O=C(CC)N(C1CCN(CC1)CCC2=CC=CC=C2)C3=CC=CC=C3	12.5893	3.18866	101.5	5
ID211	2019Eherlich_iScience	Eherl_oxicodona	1	0	CN1CC[C@]23[C@@H]4C(=O)CC[C@]2([C@H]1CC5=C3C(=C(C=C5)OC)O4)O	263.027	84.7898	104.9	6.7
ID212	2019Eherlich_iScience	Eherl_buprenorfina	0	0	OC1=CC=C2C3=C1O[C@@H]4[C@@]35[C@]([C@@H](C2)N(CC6CC6)CC5)(CC7)C[C@H]([C@](C(C)(C)C)(C)O)[C@@]47OC	3.98107	3.30003	55.2	9.9
ID213	2019Eherlich_iScience	Eherl_loperamida	0	0	ClC1=CC=C(C2(CCN(CCC(C3=CC=CC=C3)(C(N(C)C)=O)C4=CC=CC=C4)CC2)O)C=C1	10.4713	3.37554	109.3	6.8
ID214	2016Zhang_ACSChemNeurosci	Zhang_NAP	1	0	OC1=CC=C2C3=C1O[C@H]4[C@](CC[C@]5(O)[C@@]34CCCN(CC6CC6)[C@@H]5C2)([H])NC(C7=CC=NC=C7)=O	0.37

## Sheet: data_Barr
ID	DOI	Molecule	BiasDB	RacemicMixture	SMILES	EC50_Barr2	SEMEC50_Barr2	Em_Barr2	EmSEM_Barr2
ID001	2018Kennedy_JMedChem	DAMGO	0	0	C[C@H](C(=O)NCC(=O)N(C)[C@@H](CC1=CC=CC=C1)C(=O)NCCO)NC(=O)[C@H](CC2=CC=C(C=C2)O)N	220	8.3	100	0
ID002	2017Schmid_Cell	Schmid_SR17018	1	0	O=c1[nH]c2cc(Cl)c(Cl)cc2n1C1CCN(Cc2ccc(Cl)cc2)CC1	10000		10	6
ID003	2017Schmid_Cell	Schmid_SR14968	1	1	CC(c1ccc(Br)cc1)N1CCC(n2c(=O)[nH]c3cc(Cl)c(Cl)cc32)CC1	2438	710	64	5
ID004	2017Schmid_Cell	Schmid_SR14969	1	1	CC(c1ccc(Cl)cc1F)N1CCC(n2c(=O)[nH]c3cc(Cl)c(Cl)cc32)CC1	2949	789	81	6
ID005	2017Schmid_Cell	Schmid_SR15098	1	0	O=c1[nH]c2cc(Cl)c(Cl)cc2n1C1CCN(Cc2ccc(Cl)cc2F)CC1	10000		12	5
ID006	2017Schmid_Cell	Schmid_SR20437	0	0	O=c1[nH]c2cc(Cl)c(Cl)cc2n1C1CCN(Cc2ccccc2)CC1	1092	273	24	3.6
ID007	2018Kennedy_JMedChem	Kennedy_1	0	0	O=C1NC2=C(C=CC=C2)N1C3CCN(CC4=CC=CC=C4)CC3	8255	1676	40	2
ID008	2018Kennedy_JMedChem	Kennedy_2	0	0	O=C1NC2=C(C=CC=C2)N1C3CCN(CC4=C(Cl)C=CC=C4)CC3	4487	606	96	9
ID009	2018Kennedy_JMedChem	Kennedy_3	0	0	O=C1NC2=C(C=CC=C2)N1C3CCN(CC4=CC(Cl)=CC=C4)CC3	10000		10	0.4
ID010	2018Kennedy_JMedChem	Kennedy_4	0	0	O=C1NC2=C(C=CC=C2)N1C3CCN(CC4=CC=C(Cl)C=C4)CC3	7656	1469	67	10
ID011	2018Kennedy_JMedChem	Kennedy_5	0	0	O=C1NC2=C(C=CC=C2)N1C3CCN(CC4=CC=C(C)C=C4)CC3	2400	497	63	3
ID012	2018Kennedy_JMedChem	Kennedy_6	0	0	O=C1NC2=C(C=CC=C2)N1C3CCN(CC4=CC=C(Br)C=C4)CC3	6611	1076	77	6
ID013	2018Kennedy_JMedChem	Kennedy_7	0	0	O=C1NC2=C(C=CC=C2)N1C3CCN(CC4=CC=C(OC)C=C4)CC3	2254	303	41	3
ID014	2018Kennedy_JMedChem	Kennedy_8	0	0	O=C1NC2=C(C=CC=C2)N1C3CCN(CC4=CC=C(NC(C)=O)C=C4)CC3	3435	889	29	3
ID015	2018Kennedy_JMedChem	Kennedy_9	0	0	O=C1NC2=C(C=CC=C2)N1C3CCN(CC4=CC=C(C#N)C=C4)CC3	10000		1	0.5
ID016	2018Kennedy_JMedChem	Kennedy_10	0	0	O=C1NC2=C(C=CC=C2)N1C3CCN(CC4=CC=C(C(N)=O)C=C4)CC3	10000		0.03	0.1
ID017	2018Kennedy_JMedChem	Kennedy_11	0	0	O=C1NC2=C(C=CC=C2)N1C3CCN(CC4=CC(OC)=CC=C4)CC3	10000		8	1
ID018	2018Kennedy_JMedChem	Kennedy_12	0	0	O=C1NC2=C(C=CC=C2)N1C3CCN(CC4=CC(OC(F)(F)F)=CC=C4)CC3	9326	1738	29	4
ID019	2018Kennedy_JMedChem	Kennedy_13	0	0	O=C1NC2=C(C=CC=C2)N1C3CCN(CC4=CC(Cl)=C(Cl)C=C4)CC3	10000		4	3
ID020	2018Kennedy_JMedChem	Kennedy_14	0	0	O=C1NC2=C(C=CC=C2)N1C3CCN(CC4=C(C)C=C(Cl)C=C4)CC3	2880	411	75	5
ID021	2018Kennedy_JMedChem	Kennedy_15	1	0	O=C1NC2=C(C=CC=C2)N1C3CCN(CC4=C(F)C=C(Br)C=C4)CC3	3357	60	94	6
ID022	2018Kennedy_JMedChem	Kennedy_16	0	1	O=C1NC2=C(C=CC=C2)N1C3CCN(C(C)C4=CC=CC=C4)CC3	447	52	67	4
ID023	2018Kennedy_JMedChem	Kennedy_17	0	1	O=C1NC2=C(C=CC=C2)N1C3CCN(C(C)C4=C(Cl)C=CC=C4)CC3	199	19	79	15
ID024	2018Kennedy_JMedChem	Kennedy_18	0	1	O=C1NC2=C(C=CC=C2)N1C3CCN(C(C)C4=CC=C(Cl)C=C4)CC3	184	24	95	4
ID025	2018Kennedy_JMedChem	Kennedy_19	0	1	O=C1NC2=C(C=CC=C2)N1C3CCN(C(CC)C4=CC=C(Cl)C=C4)CC3	6050	1233	32	4
ID026	2018Kennedy_JMedChem	Kennedy_20	0	1	O=C1NC2=C(C=CC=C2)N1C3CCN(C(C)C4=CC=C(F)C=C4)CC3	377	76	78	5
ID027	2018Kennedy_JMedChem	Kennedy_21	0	1	O=C1NC2=C(C=CC=C2)N1C3CCN(C(C)C4=CC=C(Br)C=C4)CC3	182	42	92	5
ID028	2018Kennedy_JMedChem	Kennedy_22	0	1	O=C1NC2=C(C=CC=C2)N1C3CCN(C(C)C4=CC=C(OC)C=C4)CC3	87	18	75	8
ID029	2018Kennedy_JMedChem	Kennedy_23	0	1	O=C1NC2=C(C=CC=C2)N1C3CCN(C(C)C4=CC=C(OCC)C=C4)CC3	1074	165	50	3
ID030	2018Kennedy_JMedChem	Kennedy_24	0	1	O=C1NC2=C(C=CC=C2)N1C3CCN(C(C)C4=CC=C(OC(C)C)C=C4)CC3	5413	373	33	1
ID031	2018Kennedy_JMedChem	Kennedy_25	0	1	O=C1NC2=C(C=CC=C2)N1C3CCN(C(C)C4=CC(OCCO5)=C5C=C4)CC3	407	50	59	2.2
ID032	2018Kennedy_JMedChem	Kennedy_26	0	1	O=C1NC2=C(C=CC=C2)N1C3CCN(C(C)C4=CC=C(OC(F)(F)F)C=C4)CC3	1678	328	100	3
ID033	2018Kennedy_JMedChem	Kennedy_27	1	1	O=C1NC2=C(C=CC=C2)N1C3CCN(C(C)C4=C(F)C=C(Br)C=C4)CC3	523	67	82	7
ID034	2018Kennedy_JMedChem	Kennedy_28	0	1	O=C1NC2=C(C=CC=C2)N1C3CCN(C(C)C4=C(F)C=C(Cl)C=C4)CC3	484	94	82	6
ID035	2018Kennedy_JMedChem	Kennedy_29	0	0	O=C1NC2=C(C=CC=C2Cl)N1C3CCN(CC4=C(Cl)C=CC=C4)CC3	1962	326	69	10
ID036	2018Kennedy_JMedChem	Kennedy_30	0	0	O=C1NC2=C(C=CC(Cl)=C2)N1C3CCN(CC4=C(Cl)C=CC=C4)CC3	10000		47	4
ID037	2018Kennedy_JMedChem	Kennedy_31	0	0	O=C1NC2=C(C=C(Cl)C=C2)N1C3CCN(CC4=C(Cl)C=CC=C4)CC3	10000		40	4
ID038	2018Kennedy_JMedChem	Kennedy_32	0	0	O=C1NC2=C(C(Cl)=CC=C2)N1C3CCN(CC4=C(Cl)C=CC=C4)CC3	10000		1	1
ID039	2018Kennedy_JMedChem	Kennedy_33	0	0	O=C1NC2=C(C=CC(C)=C2)N1C3CCN(CC4=C(Cl)C=CC=C4)CC3	6769	1337	79	4
ID040	2018Kennedy_JMedChem	Kennedy_34	0	0	O=C1NC2=C(C=CC(Br)=C2)N1C3CCN(CC4=C(Cl)C=CC=C4)CC3	843	31	80	3
ID041	2018Kennedy_JMedChem	Kennedy_35	0	0	O=C1NC2=C(C=CC(F)=C2)N1C3CCN(CC4=C(Cl)C=CC=C4)CC3	1644	315	78	6
ID042	2018Kennedy_JMedChem	Kennedy_36	0	0	O=C1NC2=C(C=CC(OC)=C2)N1C3CCN(CC4=C(Cl)C=CC=C4)CC3	10000		18	2
ID043	2018Kennedy_JMedChem	Kennedy_37	0	0	O=C1NC2=C(C=CC(OC(F)(F)F)=C2)N1C3CCN(CC4=C(Cl)C=CC=C4)CC3	10000		3	1
ID044	2018Kennedy_JMedChem	Kennedy_38	0	0	O=C1NC2=C(C=CC(S(=O)(C)=O)=C2)N1C3CCN(CC4=C(Cl)C=CC=C4)CC3	10000		6	1
ID045	2018Kennedy_JMedChem	Kennedy_39	0	0	O=C1NC2=C(C=CC(C#N)=C2)N1C3CCN(CC4=C(Cl)C=CC=C4)CC3	10000		-0.2	0.2
ID046	2018Kennedy_JMedChem	Kennedy_40	0	0	O=C1NC2=C(C=CC=C2Cl)N1C3CCN(CC4=C(F)C=C(Br)C=C4)CC3	2912	189	71	6
ID047	2018Kennedy_JMedChem	Kennedy_41	1	0	O=C1NC2=C(C=CC(Cl)=C2)N1C3CCN(CC4=C(F)C=C(Br)C=C4)CC3	10000		14	4
ID048	2018Kennedy_JMedChem	Kennedy_42	0	0	O=C1NC2=C(C=C(Cl)C=C2)N1C3CCN(CC4=C(F)C=C(Br)C=C4)CC3	3459	634	49	9
ID049	2018Kennedy_JMedChem	Kennedy_43	1	0	O=C1NC2=C(C=C(Cl)C=C2Cl)N1C3CCN(CC4=C(F)C=C(Br)C=C4)CC3	10000		66	10
ID050	2018Kennedy_JMedChem	Kennedy_44	1	0	O=C1NC2=C(C=C(Cl)C(Cl)=C2)N1C3CCN(CC4=C(F)C=C(Br)C=C4)CC3	10000		12	5
ID051	2018Kennedy_JMedChem	Kennedy_45	1	0	O=C1NC2=C(C(Cl)=CC(Cl)=C2Cl)N1C3CCN(CC4=C(F)C=C(Br)C=C4)CC3	10000		5.9	3
ID052	2018Kennedy_JMedChem	Kennedy_46	1	0	O=C1NC2=C(C=C(Cl)C(Cl)=C2)N1C3CCN(CC4=CC=C(Br)C=C4)CC3	10000		3.6	1
ID053	2018Kennedy_JMedChem	Kennedy_47	0	0	O=C1NC2=C(C=C(Cl)C(Cl)=C2)N1C3CCN(CC4=CC=C(Br)C=C4)CCC3	10000		6.7	4
ID054	2018Kennedy_JMedChem	Kennedy_48	0	0	O=C1NC2=C(C=C(Cl)C(Cl)=C2)N1[C@@H]3CCN(CC4=CC=C(Br)C=C4)C3	10000		7.5	3
ID055	2018Kennedy_JMedChem	Kennedy_49	0	0	O=C1NC2=C(C=C(Cl)C(Cl)=C2)N1[C@H]3CCN(CC4=CC=C(Br)C=C4)C3	10000		29	6
ID056	2018Kennedy_JMedChem	Kennedy_50	0	0	O=C1NC2=C(C=C(Cl)C(Cl)=C2)N1[C@@H]3CCCN(CC4=CC=C(Br)C=C4)C3	10000		-0.3	0.1
ID057	2018Kennedy_JMedChem	Kennedy_51	0	0	O=C1NC2=C(C=C(Cl)C(Cl)=C2)N1[C@H]3CCCN(CC4=CC=C(Br)C=C4)C3	10000		-0.3	0.2
ID058	2013Chen_JMedChem	Chen_morphine	0	0	CN1CC[C@]23[C@@H]4[C@H]1CC5=C2C(=C(C=C5)O)O[C@H]3[C@H](C=C4)O	501.187	115.403	100	3
ID059	2013Chen_JMedChem	Chen_buprenorfina	0	0	OC1=CC=C2C3=C1O[C@@H]4[C@@]35[C@]([C@@H](C2)N(CC6CC6)CC5)(CC7)C[C@H]([C@](C(C)(C)C)(C)O)[C@@]47OC	10000
ID060	2013Chen_JMedChem	Chen_1	0	1	Oc1c(CNCCC2(CCO[C@@](CC)(C)C2)c3ccc(C)cc3)cccc1	1995.26	1837.7	32	5
ID061	2013Chen_JMedChem	Chen_2	1	1	OC1=CC=CC=C1CNCCC2(CCOCC2)C3=CC=C(C)C=C3	10000
ID062	2013Chen_JMedChem	Chen_3	0	1	Oc1c(CNCCC2(CCO[C@@](CC)(C)C2)c3ccc(F)cc3)cccc1	1584.89	729.87	236	19
ID063	2013Chen_JMedChem	Chen_4	1	1	FC1=CC=C(C2(CCNCC3=CC=CC=C3O)CC(C)(C)OCC2)C=C1	10000
ID064	2013Chen_JMedChem	Chen_5	0	1	FC1=CC=C(C2(CCNCC3=CC=CC=C3)CC(CC)(CC)OCC2)C=C1	6309.57	2905.67	55	7
ID065	2013Chen_JMedChem	Chen_6	0	1	FC1=CC=C(C(CCNCC2=CC=CC=C2)(C3)CCOC43CCCC4)C=C1	630.957	581.133	27	4
ID066	2013Chen_JMedChem	Chen_R6	0	0	Fc1ccc([C@]2(CCNCc3ccccc3)CCOC3(CCCC3)C2)cc1	398.107	275.003	20	2
ID067	2013Chen_JMedChem	Chen_S6	0	0	Fc1ccc([C@@]2(CCNCc3ccccc3)CCOC3(CCCC3)C2)cc1	7943.28	1829.01	165	3
ID068	2013Chen_JMedChem	Chen_7	0	1	FC1=CC=C(C2(CCNCC3=CC=CC=C3)CCOC4(CCCCC4)C2)C=C1	7943.28	3658.02	56	6
ID069	2013Chen_JMedChem	Chen_R8	1	0	FC1=CC=C([C@@]2(CCN[C@@H](C)C3=CC=CC=C3)CC4(CCCC4)OCC2)C=C1	10000
ID070	2013Chen_JMedChem	Chen_R9	1	0	FC1=CC=C([C@@]2(CCN[C@H](C)C3=CC=CC=C3)CC4(CCCC4)OCC2)C=C1	10000
ID071	2013Chen_JMedChem	Chen_R10	1	0	FC1=CC=C([C@@]2(CCNC(C)(C)C3=CC=CC=C3)CC4(CCCC4)OCC2)C=C1	10000
ID072	2013Chen_JMedChem	Chen_R11	0	0	c1ccc(CNCC[C@@]2(c3ccccn3)CCOC3(CCCC3)C2)cc1	158.489	109.481	17	2
ID073	2013Chen_JMedChem	Chen_S11	0	0	c1ccc(CNCC[C@]2(c3ccccn3)CCOC3(CCCC3)C2)cc1	15848.9	3649.35	79	5
ID074	2013Chen_JMedChem	Chen_R12	1	0	ClC1=CC=CC=C1CNCC[C@@]2(CC3(CCCC3)OCC2)C4=NC=CC=C4	10000
ID075	2013Chen_JMedChem	Chen_R13	0	0	Clc1cccc(CNCC[C@@]2(c3ccccn3)CCOC3(CCCC3)C2)c1	50.1187	34.6208	59	6
ID076	2013Chen_JMedChem	Chen_R14	1	0	C1([C@@]2(CCNCC3=NC=CC=C3)CC4(CCCC4)OCC2)=CC=CC=N1	10000
ID077	2013Chen_JMedChem	Chen_R15	1	0	C1([C@@]2(CCNCC3=CC=CN=C3)CC4(CCCC4)OCC2)=NC=CC=C1	10000
ID078	2013Chen_JMedChem	Chen_R16	1	0	C1([C@@]2(CCNCC3=CC=NC=C3)CC4(CCCC4)OCC2)=NC=CC=C1	10000
ID079	2013Chen_JMedChem	Chen_R17	1	0	C1([C@@]2(CCNCC3=CN=CC=N3)CC4(CCCC4)OCC2)=NC=CC=C1	10000
ID080	2013Chen_JMedChem	Chen_R18	0	0	c1([C@@]2(CCOC3(C2)CCCC3)CCNCc4ncncc4)ncccc1	1995.26	1378.28	23	3
ID081	2013Chen_JMedChem	Chen_R19	0	0	c1ccc([C@]2(CCNCc3cccs3)CCOC3(CCCC3)C2)nc1	251.189	173.515	15	2
ID082	2013Chen_JMedChem	Chen_R20	0	0	c1ccc([C@]2(CCNCc3ccsc3)CCOC3(CCCC3)C2)nc1	63.0957	43.585	12	1
ID083	2013Chen_JMedChem	Chen_R21	0	0	c1ccc([C@]2(CCNCc3ccc4ccccc4c3)CCOC3(CCCC3)C2)nc1	19952.6	4594.26	245	21
ID084	2013Chen_JMedChem	Chen_R22	1	0	C1([C@@]2(CCNCC3CCCC3)CC4(CCCC4)OCC2)=NC=CC=C1	10000
ID085	2013Chen_JMedChem	Chen_R23	1	0	CC1=C(CC(C[C@@]2(CC3(CCCC3)OCC2)C4=NC=CC=C4)N)SC=C1	10000
ID086	2013Chen_JMedChem	Chen_R24	0	0	Cc1csc(CNCC[C@@]2(c3ccccn3)CCOC3(CCCC3)C2)c1	398.107	183.335	95	8
ID087	2013Chen_JMedChem	Chen_R25	1	0	CC1=CC=C(CC(C[C@@]2(CC3(CCCC3)OCC2)C4=NC=CC=C4)N)S1	10000
ID088	2013Chen_JMedChem	Chen_R26	0	0	Cc1ccc(CNCC[C@@]2(c3ccccn3)CCOC3(CCCC3)C2)o1	199.526	229.713	13	12
ID089	2013Chen_JMedChem	Chen_R27	0	0	Cc1cc(C)c(CNCC[C@@]2(c3ccccn3)CCOC3(CCCC3)C2)s1	630.957	290.567	18	1
ID090	2013Chen_JMedChem	Chen_R28	0	0	Cc1cc(CNCC[C@@]2(c3ccccn3)CCOC3(CCCC3)C2)sc1C	501.187	230.805	197	13
ID091	2013Chen_JMedChem	Chen_R29	0	0	Cc1cc(CNCC[C@@]2(c3ccccn3)CCOC3(CCCC3)C2)oc1C	316.228	145.628	48	4
ID092	2013Chen_JMedChem	Chen_TRV130	1	0	COC1=C(CNCC[C@@]2(CC3(CCCC3)OCC2)C4=NC=CC=C4)SC=C1	50.1187	46.1611	15	2
ID093	2022Yang_EurJMedChem	Yang_10a	0	0	c1ccc([C@]2(CCNCc3scc4c3COC4)CCOC3(CCCC3)C2)nc1	27	2.2	4.4	1.3
ID094	2022Yang_EurJMedChem	Yang_10b	0	0	FC1(F)Cc2csc(CNCC[C@@]3(c4ccccn4)CCOC4(CCCC4)C3)c2C1	10	0.9	9.8	2.0
ID095	2022Yang_EurJMedChem	Yang_10c	0	0	FC1(F)CCc2csc(CNCC[C@@]3(c4ccccn4)CCOC4(CCCC4)C3)c2C1	11	0.6	54.3	0.7
ID096	2022Yang_EurJMedChem	Yang_5S19a	0	0	COc1ccsc1CNCC[C@@]1(c2ccccn2)CCO[C@]2(CCOC2)C1	10000		1.2	0.1
ID097	2022Yang_EurJMedChem	Yang_5R19a	0	0	COc1ccsc1CNCC[C@@]1(c2ccccn2)CCO[C@@]2(CCOC2)C1	10000
ID098	2022Yang_EurJMedChem	Yang_19b	0	1	Clc1cccc(CNCC[C@@]2(c3ccccn3)CCOC3(CCOC3)C2)c1	10000
ID099	2022Yang_EurJMedChem	Yang_19c	0	1	Fc1ccc(CNCC[C@@]2(c3ccccn3)CCOC3(CCOC3)C2)cc1Cl	10000
ID100	2022Yang_EurJMedChem	Yang_19d	0	1	c1ccc([C@]2(CCNCc3scc4c3COC4)CCOC3(CCOC3)C2)nc1	10000
ID101	2022Yang_EurJMedChem	Yang_19e	0	1	FC1(F)CCc2c(csc2CNCC[C@@]2(c3ccccn3)CCOC3(CCOC3)C2)C1	69	2.1	43.1	2.4
ID102	2022Yang_EurJMedChem	Yang_19f	0	1	Clc1ccc(CNCC[C@@]2(c3ccccn3)CCOC3(CCOC3)C2)s1	10000	2.3	0.1
ID103	2022Yang_EurJMedChem	Yang_19g	0	0	c1ccc([C@]2(CCNCc3scc4c3CCC4)CCO[C@]3(CCOC3)C2)nc1	10000
ID104	2022Yang_EurJMedChem	Yang_19h	0	1	Cc1cc(CNCC[C@]2(CCOC3(C2)CCOC3)c4ncccc4)ccc1	10000
ID105	2022Yang_EurJMedChem	Yang_19i	0	1	Cc1cc(CNCC[C@]2(CCOC3(C2)CCOC3)c4ncccc4)cc(C)c1	10000		4.6	0.9
ID106	2022Yang_EurJMedChem	Yang_19j	0	1	c1([C@@]2(CCOC3(C2)CCOC3)CCNCc4cc5ccccc5cc4)ncccc1	10000		1.1	0.3
ID107	2022Yang_EurJMedChem	Yang_19k	0	1	c1([C@@]2(CCOC3(C2)CCOC3)CCNCC4CCCCC4)ncccc1	10000
ID108	2022Yang_EurJMedChem	Yang_19l	0	0	Fc1cnc([C@@]2(CCO[C@@]3(C2)CCOC3)CCNCc4scc5c4CCC5)cc1	10000
ID109	2022Yang_EurJMedChem	Yang_19m	0	0	Fc1cnc([C@@]2(CCO[C@@]3(C2)CCOC3)CCNCc4cccc(Cl)c4)cc1	10000		1.6	0.2
ID110	2022Yang_EurJMedChem	Yang_19n	0	0	Fc1cnc([C@@]2(CCO[C@@]3(C2)CCOC3)CCNCc4cccc(C)c4)cc1	10000
ID111	2022Yang_EurJMedChem	Yang_19o	0	0	Fc1cnc([C@@]2(CCO[C@@]3(C2)CCOC3)CCNCc4cccc(F)c4)cc1	10000
ID112	2022Yang_EurJMedChem	Yang_19p	0	0	Fc1cnc([C@@]2(CCO[C@@]3(C2)CCOC3)CCNCc4scc5c4CCCC5)cc1	10000
ID113	2022Yang_EurJMedChem	Yang_19q	0	1	Fc1ccc([C@@]2(CCNCc3c(CCC4)c4cs3)CC5(CCOC5)OCC2)cc1	10000		1	0.1
ID114	2022Yang_EurJMedChem	Yang_19r	0	1	Fc1ccc([C@@]2(CCOC3(C2)CCOC3)CCNCc4sccc4)cc1	10000		0.5	0.02
ID115	2022Yang_EurJMedChem	Yang_19s	0	1	Fc1ccc([C@@]2(CCNCc3c(C)ccs3)CC4(CCOC4)OCC2)cc1	10000		2.9	0.03
ID116	2022Yang_EurJMedChem	Yang_19t	0	1	Fc1ccc([C@@]2(CCNCc3c(COC4)c4cs3)CC5(CCOC5)OCC2)cc1	10000		3.2	0.1
ID117	2022Yang_EurJMedChem	Yang_19u	0	0	Fc1ccc([C@@]2(CCO[C@@]3(COCC3)C2)CCNCc4cncc(Cl)c4)cc1	10000
ID118	2022Yang_EurJMedChem	Yang_19v	0	0	Fc1ccc([C@]2(CCNCc3scc4c3CCC4)CCOC5(CCOCC5)C2)nc1	724.5	4.6	125	4.3
ID119	2017Li_ACSOmega	li_SHR9352	0	0	[C@@H]1(CCC2(SCCS2)C3=C1C=CC=C3)NCC[C@]4(C5=NC=CC=C5)CC6(OCC4)CCCC6	2.5		18.8
ID120	2017Li_ACSOmega	li_2	0	0	[C@H]1(NCC[C@@]2(CC3(CCCC3)OCC2)C4=NC=CC=C4)CCOC5=C1C=CC=C5	63		171
ID121	2017Li_ACSOmega	li_3	0	0	FC(C=C1)=CC2=C1OCC[C@@H]2NCC[C@@]3(CC4(CCCC4)OCC3)C5=NC=CC=C5	63		341
ID122	2017Li_ACSOmega	li_4	0	0	[C@H]1(NCC[C@@]2(CC3(CCCC3)OCC2)C4=NC=CC=C4)CCCC5=C1C=CC=C5	52		126
ID123	2017Li_ACSOmega	li_5	0	0	O[C@H]1CC[C@H](NCC[C@@]2(CC3(CCCC3)OCC2)C4=NC=CC=C4)C5=C1C=CC=C5	19		122
ID124	2017Li_ACSOmega	li_6	0	0	O[C@@H]1CC[C@H](NCC[C@@]2(CC3(CCCC3)OCC2)C4=NC=CC=C4)C5=C1C=CC=C5	73		219
ID125	2017Li_ACSOmega	li_7	0	0	CO[C@@H]1CC[C@H](NCC[C@@]2(CC3(CCCC3)OCC2)C4=NC=CC=C4)C5=C1C=CC=C5	27		226
ID126	2017Li_ACSOmega	li_8	0	0	CO[C@H]1CC[C@H](NCC[C@@]2(CC3(CCCC3)OCC2)C4=NC=CC=C4)C5=C1C=CC=C5	26		30
ID127	2017Li_ACSOmega	li_9	0	0	O=C1CC[C@H](NCC[C@@]2(CC3(CCCC3)OCC2)C4=NC=CC=C4)C5=C1C=CC=C5	37		305
ID128	2017Li_ACSOmega	li_10	0	0	N#C/C=C1CC[C@H](NCC[C@@]2(CC3(CCCC3)OCC2)C4=NC=CC=C4)C5=C\1C=CC=C5	51		334
ID129	2017Li_ACSOmega	li_11	0	0	[C@H]1(NCC[C@@]2(CC3(CCCC3)OCC2)C4=NC=CC=C4)CCC5=C1C=CC=C5	94		89
ID130	2017Li_ACSOmega	li_12	0	0	CO[C@H](C1)[C@H](NCC[C@@]2(CC3(CCCC3)OCC2)C4=NC=CC=C4)C5=C1C=CC=C5	3		230
ID131	2017Li_ACSOmega	li_13	0	0	[C@H]1(NCC[C@@]2(CC3(CCCC3)OCC2)C4=NC=CC=C4)CCCC5=C1C=CS5	81		159
ID132	2017Li_ACSOmega	li_14	0	0	O=C1C2=C(C=CS2)[C@@H](NCC[C@@]3(CC4(CCCC4)OCC3)C5=NC=CC=C5)CC1	172		61
ID133	2017Li_ACSOmega	li_15	0	0	O=C1C2=C(SC=C2)[C@@H](NCC[C@@]3(CC4(CCCC4)OCC3)C5=NC=CC=C5)CC1	2003		53
ID134	2017Li_ACSOmega	li_16	0	0	[C@H]1(NCC[C@@]2(CC3(CCCC3)OCC2)C4=NC=CC=C4)CCC5(OCCO5)C6=C1C=CS6	17		63
ID135	2017Li_ACSOmega	li_17	0	0	[C@H]1(NCC[C@@]2(CC3(CCCC3)OCC2)C4=NC=CC=C4)CCC5(OCCO5)C6=C1C=CC=C6	73		26
ID136	2020Zebala_FrontPharma	Zebala_RRDSMT	1	0	O[C@]1(C2=CC(O)=CC=C2)CCCC[C@@H]1CN(C)C	2672	733	27	4
ID137	2020Zebala_FrontPharma	Zebala_SSDSMT	1	0	O[C@@]1(C2=CC(O)=CC=C2)CCCC[C@H]1CN(C)C	100000		15	2
ID139	2021Dror_JCIM	Dror_1R	0	0	O=C(NCc1ccsc1)N(CC2)CCN2[C@H](Cc3cc(O)ccc3)c4ccccc4	114		35
ID140	2021Dror_JCIM	Dror_1S	0	0	O=C(NCc1ccsc1)N(CC2)CCN2[C@@H](Cc3cc(O)ccc3)c4ccccc4	53		85
ID141	2021Dror_JCIM	Dror_2R	0	0	O=C(N[C@H]1CC[C@@H](F)C1)N(CC2)CCN2[C@H](Cc3cc(O)ccc3)c4ccccc4	35		31
ID142	2021Dror_JCIM	Dror_2S	0	0	O=C(N[C@H]1C[C@@H](F)CC1)N(CC2)CCN2[C@@H](Cc3cc(O)ccc3)c4ccccc4	9		99
ID143	2021Dror_JCIM	Dror_3R	0	0	O=C(NCC(C)C)N(CC1)CCN1[C@H](Cc2cc(O)ccc2)c3ccccc3	135		26
ID144	2021Dror_JCIM	Dror_3S	0	0	O=C(NCC(C)C)N(CC1)CCN1[C@@H](Cc2cc(O)ccc2)c3ccccc3	27		91
ID145	2021Dror_JCIM	Dror_4R	0	0	O=C(N[C@@H]1C(C=CC=C2)=C2CC1)N(CC3)CCN3[C@H](Cc4cc(O)ccc4)c5ccccc5	214		30
ID146	2021Dror_JCIM	Dror_4S	0	0	O=C(N[C@@H]1C(C=CC=C2)=C2CC1)N(CC3)CCN3[C@@H](Cc4cc(O)ccc4)c5ccccc5	51		58
ID147	2020Gutman_RSCMedChem	Gutman_12	1	0	CCC[C@H]1[C@@H]2CCC[C@]1(CCN2CCC1=CC=CC=C1)C1=CC=CC(O)=C1	25000
ID148	2020Gutman_RSCMedChem	Gutman_13	1	0	OC\C=C/[C@H]1[C@@H]2CCC[C@]1(CCN2CCC1=CC=CC=C1)C1=CC=CC(O)=C1	25000
ID149	2020Gutman_RSCMedChem	Gutman_15a	1	0	OCCC[C@H]1[C@@H]2CCC[C@]1(CCN2CCC1=CC=CC=C1)C1=CC=CC(O)=C1	25000
ID150	2020Gutman_RSCMedChem	Gutman_14a	0	0	O=C(OC)CC[C@H]1[C@@]2([H])N(CCC3=CC=CC=C3)CC[C@]1(C4=CC=CC(O)=C4)CCC2	1.72	0.17	4.5	0.38
ID151	2020Gutman_RSCMedChem	Gutman_17	0	0	O=C(O)CC[C@H]1[C@@]2([H])N(CCC3=CC=CC=C3)CC[C@]1(C4=CC=CC(O)=C4)CCC2	25000
ID152	2020Gutman_RSCMedChem	Gutman_14b	0	0	O=C(OC)CC[C@@H]1[C@]2([H])N(CCC3=CC=CC=C3)CC[C@@]1(C4=CC=CC(O)=C4)CCC2	25000
ID153	2020Gutman_RSCMedChem	Gutman_15b	0	0	OC1=CC=CC([C@]23CCN(CCC4=CC=CC=C4)[C@]([C@H]3CCCO)([H])CCC2)=C1	25000
ID154	2020Gutman_RSCMedChem	Gutman_11a	0	0	O=C(OC)/C=C/[C@H]1[C@@]2([H])N(CCC3=CC=CC=C3)CC[C@]1(C4=CC=CC(O)=C4)CCC2	25000
ID155	2020Gutman_RSCMedChem	Gutman_16	0	0	O=C(OCC)CC[C@H]1[C@@]2([H])N(CCC3=CC=CC=C3)CC[C@]1(C4=CC=CC(O)=C4)CCC2	11.57	3.1	18.26	1.7
ID156	2020Gutman_RSCMedChem	Gutman_22	0	0	O=C(OC)CC[C@@H]1[C@@]2([H])N(CCC3=CC=CC=C3)CC[C@]1(C4=CC=CC(O)=C4)CCC2	25000
ID157	2020Crowely_ACSChemNeuro	Crowely_10	1	0	O=C([C@@H]1C=C(OC(C2=CC=CS2)=O)C([C@]([C@@]1(C)CC[C@]34[H])([H])[C@@]3(C)C[C@@H](C5=COC=C5)OC4=O)=O)OC	260	30
ID158	2020Crowely_ACSChemNeuro	Crowely_26	1	0	O=C(OC)[C@@H]1C=C(C([C@]([H])([C@]2(C[C@H](OC3=O)C4=COC=C4)C)[C@]1(CC[C@]23[H])C)=O)OC(C5=CC=C(C=C5)CO)=O	150	30
ID159	2020Crowely_ACSChemNeuro	Crowely_22c	1	0	O=C(OC)[C@@H]1C=C(C([C@]([H])([C@]2(C[C@H](OC3=O)C4=COC=C4)C)[C@]1(CC[C@]23[H])C)=O)OC(C5=CC=C(C(Br)=C5)O)=O	1600	300
ID160	2020Crowely_ACSChemNeuro	Crowely_21a	1	0	O=C(OC)[C@@H]1C=C(C([C@]([H])([C@]2(C[C@H](OC3=O)C4=COC=C4)C)[C@]1(CC[C@]23[H])C)=O)OC(C5=CC=C(C(F)=C5)OCOC)=O	1300	80
ID161	2020Crowely_ACSChemNeuro	Crowely_1	0	0	C[C@@]12CC[C@H]3C(=O)O[C@@H](C[C@@]3([C@H]1C(=O)C(=C[C@H]2C(=O)OC)OC(=O)C4=CC=CC=C4)C)C5=COC=C5	140	40	90
ID162	2020Crowely_ACSChemNeuro	Crowely_5	0	0	COC(=O)[C@@H]1C=C(OC(=O)c2cccnc2)C(=O)[C@H]2[C@@]1(C)CC[C@H]1C(=O)O[C@H](c3ccoc3)C[C@]21C	190	20	61
ID163	2020Crowely_ACSChemNeuro	Crowely_6	0	0	COC(=O)[C@@H]1C=C(OC(=O)c2ccncc2)C(=O)[C@H]2[C@@]1(C)CC[C@H]1C(=O)O[C@H](c3ccoc3)C[C@]21C	120	30	71
ID164	2020Crowely_ACSChemNeuro	Crowely_7	0	0	COC(=O)[C@@H]1C=C(OC(=O)c2ccc(OC)nc2)C(=O)[C@H]2[C@@]1(C)CC[C@H]1C(=O)O[C@H](c3ccoc3)C[C@]21C	30	10	76
ID165	2020Crowely_ACSChemNeuro	Crowely_9	0	0	COC(=O)[C@@H]1C=C(OC(=O)c2cc3ccccc3s2)C(=O)[C@H]2[C@@]1(C)CC[C@H]1C(=O)O[C@H](c3ccoc3)C[C@]21C	700	100	90
ID166	2020Crowely_ACSChemNeuro	Crowely_11	0	0	COC(=O)[C@@H]1C=C(OC(=O)c2ccsc2)C(=O)[C@H]2[C@@]1(C)CC[C@H]1C(=O)O[C@H](c3ccoc3)C[C@]21C	46.2	0.1	84
ID167	2020Crowely_ACSChemNeuro	Crowely_13	0	0	COC(=O)[C@@H]1C=C(OC(=O)c2cncs2)C(=O)[C@H]2[C@@]1(C)CC[C@H]1C(=O)O[C@H](c3ccoc3)C[C@]21C	150	10	68
ID168	2020Crowely_ACSChemNeuro	Crowely_18	0	0	COC(=O)[C@@H]1C=C(OC(=O)/C=C/c2ccccc2)C(=O)[C@H]2[C@@]1(C)CC[C@H]1C(=O)O[C@H](c3ccoc3)C[C@]21C	80	10	74
ID169	2020Crowely_ACSChemNeuro	Crowely_19	0	0	COC(=O)[C@@H]1C=C(OC(=O)c2cccc(O)c2)C(=O)[C@H]2[C@@]1(C)CC[C@H]1C(=O)O[C@H](c3ccoc3)C[C@]21C	40	10	87
ID170	2020Crowely_ACSChemNeuro	Crowely_20	0	0	COC(=O)[C@@H]1C=C(OC(=O)c2ccc(O)cc2)C(=O)[C@H]2[C@@]1(C)CC[C@H]1C(=O)O[C@H](c3ccoc3)C[C@]21C	21	4	73
ID171	2020Crowely_ACSChemNeuro	Crowely_22a	0	0	COC(=O)[C@@H]1C=C(OC(=O)c2ccc(O)c(F)c2)C(=O)[C@H]2[C@@]1(C)CC[C@H]1C(=O)O[C@H](c3ccoc3)C[C@]21C	24	3	79
ID172	2020Crowely_ACSChemNeuro	Crowely_22b	0	0	COC(=O)[C@@H]1C=C(OC(=O)c2ccc(O)c(Cl)c2)C(=O)[C@H]2[C@@]1(C)CC[C@H]1C(=O)O[C@H](c3ccoc3)C[C@]21C	180	10	69
ID173	2020Crowely_ACSChemNeuro	Crowely_23	0	0	COC(=O)[C@@H]1C=C(OC(=O)c2ccc3ccoc3c2)C(=O)[C@H]2[C@@]1(C)CC[C@H]1C(=O)O[C@H](c3ccoc3)C[C@]21C	40	10	90
ID174	2020Crowely_ACSChemNeuro	Crowely_24	0	0	COC(=O)[C@@H]1C=C(OC(=O)c2ccc3occc3c2)C(=O)[C@H]2[C@@]1(C)CC[C@H]1C(=O)O[C@H](c3ccoc3)C[C@]21C	490	80	84
ID175	2020Crowely_ACSChemNeuro	Crowely_27	0	0	COCc1ccc(C(=O)OC2=C[C@@H](C(=O)OC)[C@]3(C)CC[C@H]4C(=O)O[C@H](c5ccoc5)C[C@]4(C)[C@H]3C2=O)cc1	360	80	74
ID176	2020Crowely_ACSChemNeuro	Crowely_25	0	0	COC([C@@H]1C=C(C([C@H]2[C@]1(CC[C@H]3C(O[C@@H](C[C@]23C)c4cocc4)=O)C)=O)OC(c5ccc(CO)cc5)=O)=O	14	1	81
ID180	2019Ma_Molecules	Ma_7b	0	0	C[C@@H](Cc1ccsc1)NC(=O)NC[C@H](Cc1ccc2ccccc2c1)N(C)C	723.9		50
ID181	2019Ma_Molecules	Ma_7d	0	0	CN(C)[C@H](CNC(=O)NCCc1ccsc1)Cc1cccc2ccccc12	1621		70
ID182	2019Ma_Molecules	Ma_7e	0	0	CN(C)[C@H](CNC(=O)NCCc1ccsc1)Cc1ccc2ccccc2c1	1128		25
ID183	2019Ma_Molecules	Ma_7g	0	0	CN(C)[C@H](CNC(=O)NCCc1cccs1)Cc1ccc2ccccc2c1	2162		12
ID184	2016Kruegel_JACS	Kruegel_mg	1	0	CC[C@@H]1CN2CCc3c([nH]c4cccc(OC)c34)[C@@H]2C[C@@H]1/C(=C\OC)C(=O)OC	10000
ID185	2016Kruegel_JACS	Kruegel_7hmg	1	0	CC[C@@H]1CN2CC[C@@]3(O)C(=Nc4cccc(OC)c43)[C@@H]2C[C@@H]1/C(=C\OC)C(=O)OC	10000
ID186	2016Kruegel_JACS	Kruegel_paynanteina	0	0	C=C[C@H]1CN2CCc3c([nH]c4cccc(OC)c34)[C@@H]2C[C@@H]1/C(=C\OC)C(=O)OC	10000
ID187	2016Kruegel_JACS	Kruegel_specioginina	0	0	CC[C@H]1CN2CCc3c([nH]c4cccc(OC)c34)[C@@H]2C[C@@H]1/C(=C\OC)C(=O)OC	10000
ID188	2016Kruegel_JACS	Kruegel_speciociliatina	0	0	CC[C@@H]1CN2CCc3c([nH]c4cccc(OC)c34)[C@H]2C[C@@H]1/C(=C\OC)C(=O)OC	10000
ID207	2015Thompson_MolPharmacol	Thomp_loperamida	1	0	ClC1=CC=C(C2(CCN(CCC(C3=CC=CC=C3)(C(N(C)C)=O)C4=CC=CC=C4)CC2)O)C=C1	91.2011	31.4997	98.2	5.6
ID208	2015Thompson_MolPharmacol	Thomp_morfina	1	0	OC1=CC=C2C3=C1O[C@@H]4[C@@]35[C@H]([C@@H](C2)N(C)CC5)C=C[C@@H]4O	51.2861	41.3317	28.2	3
ID210	2019Eherlich_iScience	Eherl_fentanilo	1	0	O=C(CC)N(C1CCN(CC1)CCC2=CC=CC=C2)C3=CC=CC=C3	281.838	38.9374	49.4	1.4
ID211	2019Eherlich_iScience	Eherl_oxicodona	1	0	CN1CC[C@]23[C@@H]4C(=O)CC[C@]2([C@H]1CC5=C3C(=C(C=C5)OC)O4)O	3235.94	521.571	26.8	1
ID212	2019Eherlich_iScience	Eherl_buprenorfina	0	0	OC1=CC=C2C3=C1O[C@@H]4[C@@]35[C@]([C@@H](C2)N(CC6CC6)CC5)(CC7)C[C@H]([C@](C(C)(C)C)(C)O)[C@@]47OC	93.3254	25.7868	8.4	0.5
ID213	2019Eherlich_iScience	Eherl_loperamida	0	0	ClC1=CC=C(C2(CCN(CCC(C3=CC=CC=C3)(C(N(C)C)=O)C4=CC=CC=C4)CC2)O)C=C1	234.423	16.1934	77.1	1.3
ID214	2016Zhang_ACSChemNeurosci	Zhang_NAP	1	0	OC1=CC=C2C3=C1O[C@H]4[C@](CC[C@]5(O)[C@@]34CCCN(CC6CC6)[C@@H]5C2)([H])NC(C7=CC=NC=C7)=O	10

## Sheet: data_descript_GTPgS
SEMEm_GTPgS
Media	3.375
Error típico	0.360082
Mediana	2
Moda	2
Desviación estándar	2.78918
Varianza de la muestra	7.77953
Curtosis	6.36527
Coeficiente de asimetría	2.15915
Rango	15.9
Mínimo	0.1
Máximo	16
Suma	202.5
Cuenta	60

## Sheet: data_descript_cAMP
EC50_cAMP
Media	769.804
Error típico	340.881
Mediana	14.6
Moda	501.187
Desviación estándar	4271.23
Varianza de la muestra	1.82434e+07
Curtosis	115.137
Coeficiente de asimetría	10.2032
Rango	50000
Mínimo	0.03
Máximo	50000
Suma	120859
Cuenta	157

## Sheet: data_decript_Barr
EC50_Barr2
Media	5806.76
Error típico	661.089
Mediana	2254
Moda	10000
Desviación estándar	9184.14
Varianza de la muestra	8.43485e+07
Curtosis	57.3473
Coeficiente de asimetría	6.01214
Rango	99998.3
Mínimo	1.72
Máximo	100000
Suma	1.1207e+06
Cuenta	193
